# Supplementary material for: Loneliness is associated with depression, anxiety, pain, and suffering in fibromyalgia: results from a structural equation modeling analysis
Source: Rheumatol Int. 2026 Jan 27;46(2):35. doi: 10.1007/s00296-025-06036-6 (PMC12847196; doi:10.1007/s00296-025-06036-6)
Supplement: Supplementary file 1 — Supplementary file1 (XLSX 76 kb) [file 296_2025_6036_MOESM1_ESM.xlsx]

## Sheet: Hoja1
Mplus	VERSION	8.8	(Mac)
MUTHEN	&	MUTHEN
10/15/2025	09:51:00	AM
INPUT	INSTRUCTIONS
	DATA:	FILE	IS	fibroori.dat;
	VARIABLE:	NAMES	ARE	id	Edad	Est	Actifi	Antide	PRISM	FIQR1a	FIQR1b	FIQR1c
	FIQR1d	FIQR1e	FIQR1f	FIQR1g	FIQR1h	FIQR1i	FIQR2a	FIQR2b	PAIN	FIQR3b
	FIQR3c	FIQR3d	FIQR3e	FIQR3f	FIQR3g	FIQR3h	FIQR3i	FIQR3j	TRATO	TRAPRO
	PARETO	PAREPRO	VivTO	VivPRO	PerTO	PerPRO	SalfaTO	SalfaPRO	SalproTO
	SalproPRO	fahijTOT	fahijPRO	MiscTOT	MiscPRO	otros	UCLA1	UCLA2	UCLA3
	UCLA4	UCLA5	UCLA6	UCLA7	UCLA8	UCLA9	UCLA10	HAD1	HAD1i	HAD3	HAD3i	HAD5
	HAD5i	HAD7	HAD9	HAD11	HAD11i	HAD13	HAD13i	HAD2	HAD4	HAD6	HAD6i	HAD8
	HAD8i	HAD10	HAD10i	HAD12	HAD14;
	USEVARIABLES	=	UCLA1	UCLA2	UCLA3
	UCLA4	UCLA5	UCLA6	UCLA7	UCLA8	UCLA9	UCLA10	HAD1i	HAD3i
	HAD5i	HAD7	HAD11i	!eliminado	item	HAD9	(eliminado	val	colom)
	HAD13i	HAD2	HAD4	HAD6i	!eliminado	item	HAD8	(eliminado	val	colom)
	HAD10i	HAD12	HAD14	PAIN	PRISMrev;
	missing	are	*;
	DEFINE:	PRISMrev	=	25.6	-	PRISM;
	ANALYSIS:	ESTIMATOR	=	MLR;
	ROTATION	=	geomin	(oblique);
	MODEL:
	ANX	BY	HAD1i	HAD3i
	HAD5i	HAD7	HAD11i
	HAD13i;
	DEP	BY	HAD2	HAD4	HAD6i
	HAD10i	HAD12	HAD14	;
	LON	BY	UCLA1	UCLA2	UCLA3
	UCLA4	UCLA5	UCLA6	UCLA7
	UCLA8	UCLA9	UCLA10;
	LON	WITH	PRISMrev	PAIN	ANX	DEP;
	DEP	WITH	ANX;
	DEP	WITH	PAIN	PRISMrev;
	ANX	WITH	PAIN	PRISMrev;
	PRISMrev	WITH	PAIN;
	OUTPUT:	STANDARDIZED	res	Tech4	CINTERVAL;
INPUT	READING	TERMINATED	NORMALLY
SUMMARY	OF	ANALYSIS
Number	of	groups	1
Number	of	observations	317
Number	of	dependent	variables	24
Number	of	independent	variables	0
Number	of	continuous	latent	variables	3
Observed	dependent	variables
	Continuous
	UCLA1	UCLA2	UCLA3	UCLA4	UCLA5	UCLA6
	UCLA7	UCLA8	UCLA9	UCLA10	HAD1I	HAD3I
	HAD5I	HAD7	HAD11I	HAD13I	HAD2	HAD4
	HAD6I	HAD10I	HAD12	HAD14	PAIN	PRISMREV
Continuous	latent	variables
	ANX	DEP	LON
Estimator	MLR
Information	matrix	OBSERVED
Maximum	number	of	iterations	1000
Convergence	criterion	0.500D-04
Maximum	number	of	steepest	descent	iterations	20
Maximum	number	of	iterations	for	H1	2000
Convergence	criterion	for	H1	0.100D-03
Input	data	file(s)
	fibroori.dat
Input	data	format	FREE
SUMMARY	OF	DATA
	Number	of	missing	data	patterns	1
COVARIANCE	COVERAGE	OF	DATA
Minimum	covariance	coverage	value	0.1
	PROPORTION	OF	DATA	PRESENT
	Covariance	Coverage
	UCLA1	UCLA2	UCLA3	UCLA4	UCLA5
	________	________	________	________	________
	UCLA1	1
	UCLA2	1	1
	UCLA3	1	1	1
	UCLA4	1	1	1	1
	UCLA5	1	1	1	1	1
	UCLA6	1	1	1	1	1
	UCLA7	1	1	1	1	1
	UCLA8	1	1	1	1	1
	UCLA9	1	1	1	1	1
	UCLA10	1	1	1	1	1
	HAD1I	1	1	1	1	1
	HAD3I	1	1	1	1	1
	HAD5I	1	1	1	1	1
	HAD7	1	1	1	1	1
	HAD11I	1	1	1	1	1
	HAD13I	1	1	1	1	1
	HAD2	1	1	1	1	1
	HAD4	1	1	1	1	1
	HAD6I	1	1	1	1	1
	HAD10I	1	1	1	1	1
	HAD12	1	1	1	1	1
	HAD14	1	1	1	1	1
	PAIN	1	1	1	1	1
	PRISMREV	1	1	1	1	1
	Covariance	Coverage
	UCLA6	UCLA7	UCLA8	UCLA9	UCLA10
	________	________	________	________	________
	UCLA6	1
	UCLA7	1	1
	UCLA8	1	1	1
	UCLA9	1	1	1	1
	UCLA10	1	1	1	1	1
	HAD1I	1	1	1	1	1
	HAD3I	1	1	1	1	1
	HAD5I	1	1	1	1	1
	HAD7	1	1	1	1	1
	HAD11I	1	1	1	1	1
	HAD13I	1	1	1	1	1
	HAD2	1	1	1	1	1
	HAD4	1	1	1	1	1
	HAD6I	1	1	1	1	1
	HAD10I	1	1	1	1	1
	HAD12	1	1	1	1	1
	HAD14	1	1	1	1	1
	PAIN	1	1	1	1	1
	PRISMREV	1	1	1	1	1
	Covariance	Coverage
	HAD1I	HAD3I	HAD5I	HAD7	HAD11I
	________	________	________	________	________
	HAD1I	1
	HAD3I	1	1
	HAD5I	1	1	1
	HAD7	1	1	1	1
	HAD11I	1	1	1	1	1
	HAD13I	1	1	1	1	1
	HAD2	1	1	1	1	1
	HAD4	1	1	1	1	1
	HAD6I	1	1	1	1	1
	HAD10I	1	1	1	1	1
	HAD12	1	1	1	1	1
	HAD14	1	1	1	1	1
	PAIN	1	1	1	1	1
	PRISMREV	1	1	1	1	1
	Covariance	Coverage
	HAD13I	HAD2	HAD4	HAD6I	HAD10I
	________	________	________	________	________
	HAD13I	1
	HAD2	1	1
	HAD4	1	1	1
	HAD6I	1	1	1	1
	HAD10I	1	1	1	1	1
	HAD12	1	1	1	1	1
	HAD14	1	1	1	1	1
	PAIN	1	1	1	1	1
	PRISMREV	1	1	1	1	1
	Covariance	Coverage
	HAD12	HAD14	PAIN	PRISMREV
	________	________	________	________
	HAD12	1
	HAD14	1	1
	PAIN	1	1	1
	PRISMREV	1	1	1	1
UNIVARIATE	SAMPLE	STATISTICS
	UNIVARIATE	HIGHER-ORDER	MOMENT	DESCRIPTIVE	STATISTICS
	Variable/	Mean/	Skewness/	Minimum/	%	with	Percentiles
	Sample	Size	Variance	Kurtosis	Maximum	Min/Max	20%/60%	40%/80%	Median
	UCLA1	2.35	0.291	1	0.2555	1	2	2
	317	1.168	-1.184	4	0.2145	2	4
	UCLA2	2.42	0.101	1	0.2808	1	2	2
	317	1.272	-1.374	4	0.2334	3	4
	UCLA3	2.697	-0.208	1	0.1924	2	2	3
	317	1.252	-1.341	4	0.3281	3	4
	UCLA4	2.259	0.303	1	0.3375	1	2	2
	317	1.252	-1.289	4	0.1924	3	3
	UCLA5	2.656	-0.137	1	0.1893	2	2	3
	317	1.216	-1.326	4	0.306	3	4
	UCLA6	2.517	0.032	1	0.2492	1	2	2
	317	1.322	-1.434	4	0.2871	3	4
	UCLA7	2.681	-0.212	1	0.1956	2	2	3
	317	1.227	-1.304	4	0.3091	3	4
	UCLA8	2.754	0.897	1	0.1577	2	2	3
	317	1.353	6.246	11	0.0032	3	4
	UCLA9	2.868	-0.494	1	0.1893	2	3	3
	317	1.314	-1.221	4	0.4101	4	4
	UCLA10	2.874	-0.414	1	0.1483	2	3	3
	317	1.214	-1.228	4	0.4038	4	4
	HAD1I	1.549	0.285	0	0.0726	1	1	1
	317	0.714	-0.677	3	0.1609	2	2
	HAD3I	1.656	-0.22	0	0.183	1	1	2
	317	1.109	-1.155	3	0.2587	2	3
	HAD5I	1.666	-0.171	0	0.205	0	1	2
	317	1.276	-1.373	3	0.3218	2	3
	HAD7	1.621	-0.258	0	0.0662	1	1	2
	317	0.544	-0.175	3	0.0883	2	2
	HAD11I	1.59	0.069	0	0.1577	1	1	1
	317	1.113	-1.258	3	0.2776	2	3
	HAD13I	1.552	0.119	0	0.1514	1	1	1
	317	1.036	-1.145	3	0.2429	2	3
	HAD2	0.902	0.552	0	0.4826	0	0	1
	317	0.972	-1.079	3	0.0568	1	2
	HAD4	0.672	0.836	0	0.4606	0	0	1
	317	0.517	0.278	3	0.0158	1	1
	HAD6I	1.025	0.346	0	0.2965	0	1	1
	317	0.693	-0.659	3	0.0379	1	2
	HAD10I	0.962	0.608	0	0.4637	0	0	1
	317	1.09	-0.982	3	0.1009	1	2
	HAD12	0.909	0.753	0	0.4385	0	0	1
	317	0.954	-0.548	3	0.0883	1	2
	HAD14	0.839	1.053	0	0.47	0	0	1
	317	0.993	0.015	3	0.1199	1	1
	PAIN	7.713	-0.977	0	0.0095	6	8	8
	317	5.107	0.472	10	0.3028	9	10
	PRISMREV	19.094	-1.092	1	0.0032	15.01	18.74	19.98
	317	35.432	0.695	25.57	0.0095	21.82	24.83
THE	MODEL	ESTIMATION	TERMINATED	NORMALLY
MODEL	FIT	INFORMATION
Number	of	Free	Parameters	80
Loglikelihood
	H0	Value	-10560.9
	H0	Scaling	Correction	Factor	1.1474
	for	MLR
	H1	Value	-10327.8
	H1	Scaling	Correction	Factor	1.0799
	for	MLR
Information	Criteria
	Akaike	(AIC)	21281.7
	Bayesian	(BIC)	21582.4
	Sample-Size	Adjusted	BIC	21328.7
	(n*	=	(n	+	2)	/	24)
Chi-Square	Test	of	Model	Fit
	Value	440.719*
	Degrees	of	Freedom	244
	P-Value	0
	Scaling	Correction	Factor	1.0577
	for	MLR
*	The	chi-square	value	for	MLM,	MLMV,	MLR,	ULSMV,	WLSM	and	WLSMV	cannot	be	used
	for	chi-square	difference	testing	in	the	regular	way.	MLM,	MLR	and	WLSM
	chi-square	difference	testing	is	described	on	the	Mplus	website.	MLMV,	WLSMV,
	and	ULSMV	difference	testing	is	done	using	the	DIFFTEST	option.
RMSEA	(Root	Mean	Square	Error	Of	Approximation)
	Estimate	0.05
	90	Percent	C.I.	0.043	0.058
	Probability	RMSEA	<=	0.05	0.453
CFI/TLI
	CFI	0.913
	TLI	0.902
Chi-Square	Test	of	Model	Fit	for	the	Baseline	Model
	Value	2542.8
	Degrees	of	Freedom	276
	P-Value	0
SRMR	(Standardized	Root	Mean	Square	Residual)
	Value	0.053
MODEL	RESULTS
	Two-Tailed
	Estimate	S.E.	Est./S.E.	P-Value
	ANX	BY
	HAD1I	1	0	999	999
	HAD3I	1.315	0.119	11.08	0
	HAD5I	1.29	0.108	11.916	0
	HAD7	0.704	0.082	8.543	0
	HAD11I	0.723	0.11	6.58	0
	HAD13I	1.261	0.12	10.5	0
	DEP	BY
	HAD2	1	0	999	999
	HAD4	0.817	0.067	12.235	0
	HAD6I	0.845	0.092	9.215	0
	HAD10I	0.905	0.104	8.679	0
	HAD12	0.929	0.107	8.707	0
	HAD14	0.827	0.1	8.233	0
	LON	BY
	UCLA1	1	0	999	999
	UCLA2	1.196	0.107	11.179	0
	UCLA3	1.144	0.098	11.657	0
	UCLA4	1.211	0.105	11.497	0
	UCLA5	1.096	0.108	10.172	0
	UCLA6	1.323	0.113	11.745	0
	UCLA7	1.049	0.111	9.443	0
	UCLA8	1.07	0.12	8.883	0
	UCLA9	0.807	0.112	7.176	0
	UCLA10	1.025	0.112	9.127	0
	LON	WITH
	PRISMREV	-0.957	0.248	-3.857	0
	PAIN	-0.213	0.094	-2.257	0.024
	ANX	-0.227	0.036	-6.377	0
	DEP	-0.225	0.036	-6.213	0
	DEP	WITH
	ANX	0.239	0.033	7.352	0
	PAIN	0.327	0.089	3.663	0
	PRISMREV	1.529	0.266	5.752	0
	ANX	WITH
	PAIN	0.418	0.09	4.635	0
	PRISMREV	1.389	0.256	5.418	0
	PRISMREV	WITH
	PAIN	5.904	1.028	5.744	0
	Means
	PAIN	7.713	0.127	60.768	0
	PRISMREV	19.094	0.334	57.113	0
	Intercepts
	UCLA1	2.35	0.061	38.724	0
	UCLA2	2.42	0.063	38.198	0
	UCLA3	2.697	0.063	42.915	0
	UCLA4	2.259	0.063	35.945	0
	UCLA5	2.656	0.062	42.883	0
	UCLA6	2.517	0.065	38.978	0
	UCLA7	2.681	0.062	43.107	0
	UCLA8	2.754	0.065	42.158	0
	UCLA9	2.868	0.064	44.544	0
	UCLA10	2.874	0.062	46.432	0
	HAD1I	1.549	0.047	32.625	0
	HAD3I	1.656	0.059	28.002	0
	HAD5I	1.666	0.063	26.251	0
	HAD7	1.621	0.041	39.127	0
	HAD11I	1.59	0.059	26.837	0
	HAD13I	1.552	0.057	27.15	0
	HAD2	0.902	0.055	16.297	0
	HAD4	0.672	0.04	16.639	0
	HAD6I	1.025	0.047	21.922	0
	HAD10I	0.962	0.059	16.408	0
	HAD12	0.909	0.055	16.563	0
	HAD14	0.839	0.056	14.992	0
	Variances
	PAIN	5.107	0.451	11.323	0
	PRISMREV	35.433	3.267	10.846	0
	ANX	0.346	0.05	6.863	0
	DEP	0.374	0.06	6.253	0
	LON	0.449	0.07	6.385	0
	Residual	Variances
	UCLA1	0.718	0.064	11.202	0
	UCLA2	0.629	0.062	10.08	0
	UCLA3	0.664	0.064	10.443	0
	UCLA4	0.593	0.057	10.333	0
	UCLA5	0.677	0.064	10.498	0
	UCLA6	0.535	0.058	9.26	0
	UCLA7	0.732	0.066	11.09	0
	UCLA8	0.838	0.265	3.16	0.002
	UCLA9	1.021	0.072	14.14	0
	UCLA10	0.743	0.064	11.538	0
	HAD1I	0.368	0.041	9.09	0
	HAD3I	0.51	0.055	9.32	0
	HAD5I	0.7	0.075	9.346	0
	HAD7	0.373	0.034	10.889	0
	HAD11I	0.932	0.063	14.768	0
	HAD13I	0.486	0.056	8.728	0
	HAD2	0.598	0.059	10.101	0
	HAD4	0.267	0.041	6.499	0
	HAD6I	0.427	0.043	9.967	0
	HAD10I	0.784	0.07	11.238	0
	HAD12	0.631	0.07	9.038	0
	HAD14	0.738	0.068	10.815	0
QUALITY	OF	NUMERICAL	RESULTS
	Condition	Number	for	the	Information	Matrix	0.000981
	(ratio	of	smallest	to	largest	eigenvalue)
STANDARDIZED	MODEL	RESULTS
STDYX	Standardization
	Two-Tailed
	Estimate	S.E.	Est./S.E.	P-Value
	ANX	BY
	HAD1I	0.696	0.04	17.449	0
	HAD3I	0.735	0.035	20.773	0
	HAD5I	0.672	0.042	15.915	0
	HAD7	0.561	0.049	11.337	0
	HAD11I	0.403	0.055	7.31	0
	HAD13I	0.729	0.038	19.273	0
	DEP	BY
	HAD2	0.62	0.045	13.89	0
	HAD4	0.695	0.047	14.824	0
	HAD6I	0.62	0.045	13.638	0
	HAD10I	0.53	0.05	10.546	0
	HAD12	0.581	0.053	11.069	0
	HAD14	0.507	0.051	9.957	0
	LON	BY
	UCLA1	0.62	0.043	14.581	0
	UCLA2	0.711	0.035	20.444	0
	UCLA3	0.685	0.036	18.948	0
	UCLA4	0.726	0.032	22.422	0
	UCLA5	0.666	0.04	16.493	0
	UCLA6	0.771	0.029	26.346	0
	UCLA7	0.635	0.042	15.268	0
	UCLA8	0.617	0.084	7.302	0
	UCLA9	0.472	0.051	9.236	0
	UCLA10	0.623	0.041	15.075	0
	LON	WITH
	PRISMREV	-0.24	0.057	-4.21	0
	PAIN	-0.141	0.062	-2.27	0.023
	ANX	-0.575	0.049	-11.619	0
	DEP	-0.548	0.056	-9.713	0
	DEP	WITH
	ANX	0.665	0.056	11.973	0
	PAIN	0.237	0.061	3.861	0
	PRISMREV	0.42	0.054	7.738	0
	ANX	WITH
	PAIN	0.314	0.059	5.363	0
	PRISMREV	0.397	0.055	7.273	0
	PRISMREV	WITH
	PAIN	0.439	0.058	7.578	0
	Means
	PAIN	3.413	0.191	17.893	0
	PRISMREV	3.208	0.19	16.889	0
	Intercepts
	UCLA1	2.175	0.065	33.571	0
	UCLA2	2.145	0.069	31.156	0
	UCLA3	2.41	0.088	27.36	0
	UCLA4	2.019	0.059	34.074	0
	UCLA5	2.409	0.085	28.227	0
	UCLA6	2.189	0.071	30.742	0
	UCLA7	2.421	0.089	27.09	0
	UCLA8	2.368	0.181	13.051	0
	UCLA9	2.502	0.104	23.967	0
	UCLA10	2.608	0.103	25.208	0
	HAD1I	1.832	0.071	25.894	0
	HAD3I	1.573	0.077	20.484	0
	HAD5I	1.474	0.071	20.797	0
	HAD7	2.198	0.109	20.152	0
	HAD11I	1.507	0.064	23.387	0
	HAD13I	1.525	0.064	23.67	0
	HAD2	0.915	0.047	19.656	0
	HAD4	0.935	0.048	19.659	0
	HAD6I	1.231	0.058	21.075	0
	HAD10I	0.922	0.045	20.256	0
	HAD12	0.93	0.044	21.137	0
	HAD14	0.842	0.039	21.853	0
	Variances
	PAIN	1	0	999	999
	PRISMREV	1	0	999	999
	ANX	1	0	999	999
	DEP	1	0	999	999
	LON	1	0	999	999
	Residual	Variances
	UCLA1	0.615	0.053	11.654	0
	UCLA2	0.495	0.049	10.003	0
	UCLA3	0.53	0.05	10.693	0
	UCLA4	0.473	0.047	10.078	0
	UCLA5	0.556	0.054	10.347	0
	UCLA6	0.405	0.045	8.965	0
	UCLA7	0.597	0.053	11.291	0
	UCLA8	0.619	0.104	5.943	0
	UCLA9	0.777	0.048	16.112	0
	UCLA10	0.612	0.052	11.867	0
	HAD1I	0.515	0.056	9.277	0
	HAD3I	0.46	0.052	8.836	0
	HAD5I	0.549	0.057	9.678	0
	HAD7	0.685	0.056	12.336	0
	HAD11I	0.838	0.044	18.837	0
	HAD13I	0.469	0.055	8.505	0
	HAD2	0.615	0.055	11.109	0
	HAD4	0.517	0.065	7.94	0
	HAD6I	0.615	0.056	10.9	0
	HAD10I	0.719	0.053	13.503	0
	HAD12	0.662	0.061	10.836	0
	HAD14	0.743	0.052	14.372	0
STDY	Standardization
	Two-Tailed
	Estimate	S.E.	Est./S.E.	P-Value
	ANX	BY
	HAD1I	0.696	0.04	17.449	0
	HAD3I	0.735	0.035	20.773	0
	HAD5I	0.672	0.042	15.915	0
	HAD7	0.561	0.049	11.337	0
	HAD11I	0.403	0.055	7.31	0
	HAD13I	0.729	0.038	19.273	0
	DEP	BY
	HAD2	0.62	0.045	13.89	0
	HAD4	0.695	0.047	14.824	0
	HAD6I	0.62	0.045	13.638	0
	HAD10I	0.53	0.05	10.546	0
	HAD12	0.581	0.053	11.069	0
	HAD14	0.507	0.051	9.957	0
	LON	BY
	UCLA1	0.62	0.043	14.581	0
	UCLA2	0.711	0.035	20.444	0
	UCLA3	0.685	0.036	18.948	0
	UCLA4	0.726	0.032	22.422	0
	UCLA5	0.666	0.04	16.493	0
	UCLA6	0.771	0.029	26.346	0
	UCLA7	0.635	0.042	15.268	0
	UCLA8	0.617	0.084	7.302	0
	UCLA9	0.472	0.051	9.236	0
	UCLA10	0.623	0.041	15.075	0
	LON	WITH
	PRISMREV	-0.24	0.057	-4.21	0
	PAIN	-0.141	0.062	-2.27	0.023
	ANX	-0.575	0.049	-11.619	0
	DEP	-0.548	0.056	-9.713	0
	DEP	WITH
	ANX	0.665	0.056	11.973	0
	PAIN	0.237	0.061	3.861	0
	PRISMREV	0.42	0.054	7.738	0
	ANX	WITH
	PAIN	0.314	0.059	5.363	0
	PRISMREV	0.397	0.055	7.273	0
	PRISMREV	WITH
	PAIN	0.439	0.058	7.578	0
	Means
	PAIN	3.413	0.191	17.893	0
	PRISMREV	3.208	0.19	16.889	0
	Intercepts
	UCLA1	2.175	0.065	33.571	0
	UCLA2	2.145	0.069	31.156	0
	UCLA3	2.41	0.088	27.36	0
	UCLA4	2.019	0.059	34.074	0
	UCLA5	2.409	0.085	28.227	0
	UCLA6	2.189	0.071	30.742	0
	UCLA7	2.421	0.089	27.09	0
	UCLA8	2.368	0.181	13.051	0
	UCLA9	2.502	0.104	23.967	0
	UCLA10	2.608	0.103	25.208	0
	HAD1I	1.832	0.071	25.894	0
	HAD3I	1.573	0.077	20.484	0
	HAD5I	1.474	0.071	20.797	0
	HAD7	2.198	0.109	20.152	0
	HAD11I	1.507	0.064	23.387	0
	HAD13I	1.525	0.064	23.67	0
	HAD2	0.915	0.047	19.656	0
	HAD4	0.935	0.048	19.659	0
	HAD6I	1.231	0.058	21.075	0
	HAD10I	0.922	0.045	20.256	0
	HAD12	0.93	0.044	21.137	0
	HAD14	0.842	0.039	21.853	0
	Variances
	PAIN	1	0	999	999
	PRISMREV	1	0	999	999
	ANX	1	0	999	999
	DEP	1	0	999	999
	LON	1	0	999	999
	Residual	Variances
	UCLA1	0.615	0.053	11.654	0
	UCLA2	0.495	0.049	10.003	0
	UCLA3	0.53	0.05	10.693	0
	UCLA4	0.473	0.047	10.078	0
	UCLA5	0.556	0.054	10.347	0
	UCLA6	0.405	0.045	8.965	0
	UCLA7	0.597	0.053	11.291	0
	UCLA8	0.619	0.104	5.943	0
	UCLA9	0.777	0.048	16.112	0
	UCLA10	0.612	0.052	11.867	0
	HAD1I	0.515	0.056	9.277	0
	HAD3I	0.46	0.052	8.836	0
	HAD5I	0.549	0.057	9.678	0
	HAD7	0.685	0.056	12.336	0
	HAD11I	0.838	0.044	18.837	0
	HAD13I	0.469	0.055	8.505	0
	HAD2	0.615	0.055	11.109	0
	HAD4	0.517	0.065	7.94	0
	HAD6I	0.615	0.056	10.9	0
	HAD10I	0.719	0.053	13.503	0
	HAD12	0.662	0.061	10.836	0
	HAD14	0.743	0.052	14.372	0
STD	Standardization
	Two-Tailed
	Estimate	S.E.	Est./S.E.	P-Value
	ANX	BY
	HAD1I	0.588	0.043	13.725	0
	HAD3I	0.774	0.048	16.167	0
	HAD5I	0.759	0.053	14.421	0
	HAD7	0.414	0.044	9.392	0
	HAD11I	0.425	0.06	7.064	0
	HAD13I	0.742	0.048	15.587	0
	DEP	BY
	HAD2	0.611	0.049	12.507	0
	HAD4	0.5	0.039	12.72	0
	HAD6I	0.517	0.045	11.574	0
	HAD10I	0.553	0.056	9.856	0
	HAD12	0.568	0.056	10.14	0
	HAD14	0.505	0.059	8.579	0
	LON	BY
	UCLA1	0.67	0.052	12.769	0
	UCLA2	0.802	0.047	17.132	0
	UCLA3	0.767	0.047	16.28	0
	UCLA4	0.812	0.046	17.782	0
	UCLA5	0.734	0.052	14.202	0
	UCLA6	0.887	0.043	20.744	0
	UCLA7	0.703	0.052	13.43	0
	UCLA8	0.717	0.058	12.304	0
	UCLA9	0.541	0.063	8.614	0
	UCLA10	0.687	0.052	13.123	0
	LON	WITH
	PRISMREV	-1.428	0.354	-4.036	0
	PAIN	-0.318	0.138	-2.307	0.021
	ANX	-0.575	0.049	-11.619	0
	DEP	-0.548	0.056	-9.713	0
	DEP	WITH
	ANX	0.665	0.056	11.973	0
	PAIN	0.535	0.142	3.777	0
	PRISMREV	2.502	0.366	6.827	0
	ANX	WITH
	PAIN	0.71	0.141	5.022	0
	PRISMREV	2.36	0.374	6.315	0
	PRISMREV	WITH
	PAIN	5.904	1.028	5.744	0
	Means
	PAIN	7.713	0.127	60.768	0
	PRISMREV	19.094	0.334	57.113	0
	Intercepts
	UCLA1	2.35	0.061	38.724	0
	UCLA2	2.42	0.063	38.198	0
	UCLA3	2.697	0.063	42.915	0
	UCLA4	2.259	0.063	35.945	0
	UCLA5	2.656	0.062	42.883	0
	UCLA6	2.517	0.065	38.978	0
	UCLA7	2.681	0.062	43.107	0
	UCLA8	2.754	0.065	42.158	0
	UCLA9	2.868	0.064	44.544	0
	UCLA10	2.874	0.062	46.432	0
	HAD1I	1.549	0.047	32.625	0
	HAD3I	1.656	0.059	28.002	0
	HAD5I	1.666	0.063	26.251	0
	HAD7	1.621	0.041	39.127	0
	HAD11I	1.59	0.059	26.837	0
	HAD13I	1.552	0.057	27.15	0
	HAD2	0.902	0.055	16.297	0
	HAD4	0.672	0.04	16.639	0
	HAD6I	1.025	0.047	21.922	0
	HAD10I	0.962	0.059	16.408	0
	HAD12	0.909	0.055	16.563	0
	HAD14	0.839	0.056	14.992	0
	Variances
	PAIN	5.107	0.451	11.323	0
	PRISMREV	35.433	3.267	10.846	0
	ANX	1	0	999	999
	DEP	1	0	999	999
	LON	1	0	999	999
	Residual	Variances
	UCLA1	0.718	0.064	11.202	0
	UCLA2	0.629	0.062	10.08	0
	UCLA3	0.664	0.064	10.443	0
	UCLA4	0.593	0.057	10.333	0
	UCLA5	0.677	0.064	10.498	0
	UCLA6	0.535	0.058	9.26	0
	UCLA7	0.732	0.066	11.09	0
	UCLA8	0.838	0.265	3.16	0.002
	UCLA9	1.021	0.072	14.14	0
	UCLA10	0.743	0.064	11.538	0
	HAD1I	0.368	0.041	9.09	0
	HAD3I	0.51	0.055	9.32	0
	HAD5I	0.7	0.075	9.346	0
	HAD7	0.373	0.034	10.889	0
	HAD11I	0.932	0.063	14.768	0
	HAD13I	0.486	0.056	8.728	0
	HAD2	0.598	0.059	10.101	0
	HAD4	0.267	0.041	6.499	0
	HAD6I	0.427	0.043	9.967	0
	HAD10I	0.784	0.07	11.238	0
	HAD12	0.631	0.07	9.038	0
	HAD14	0.738	0.068	10.815	0
R-SQUARE
	Observed	Two-Tailed
	Variable	Estimate	S.E.	Est./S.E.	P-Value
	UCLA1	0.385	0.053	7.29	0
	UCLA2	0.505	0.049	10.222	0
	UCLA3	0.47	0.05	9.474	0
	UCLA4	0.527	0.047	11.211	0
	UCLA5	0.444	0.054	8.247	0
	UCLA6	0.595	0.045	13.173	0
	UCLA7	0.403	0.053	7.634	0
	UCLA8	0.381	0.104	3.651	0
	UCLA9	0.223	0.048	4.618	0
	UCLA10	0.388	0.052	7.537	0
	HAD1I	0.485	0.056	8.724	0
	HAD3I	0.54	0.052	10.386	0
	HAD5I	0.451	0.057	7.958	0
	HAD7	0.315	0.056	5.669	0
	HAD11I	0.162	0.044	3.655	0
	HAD13I	0.531	0.055	9.637	0
	HAD2	0.385	0.055	6.945	0
	HAD4	0.483	0.065	7.412	0
	HAD6I	0.385	0.056	6.819	0
	HAD10I	0.281	0.053	5.273	0
	HAD12	0.338	0.061	5.534	0
	HAD14	0.257	0.052	4.979	0
CONFIDENCE	INTERVALS	OF	MODEL	RESULTS
	Lower	0.005	Lower	0.025	Lower	0.05	Estimate	Upper	0.05	Upper	0.025	Upper	0.005
	ANX	BY
	HAD1I	1	1	1	1	1	1	1
	HAD3I	1.01	1.083	1.12	1.315	1.511	1.548	1.621
	HAD5I	1.011	1.077	1.112	1.29	1.468	1.502	1.568
	HAD7	0.491	0.542	0.568	0.704	0.839	0.865	0.916
	HAD11I	0.44	0.507	0.542	0.723	0.903	0.938	1.005
	HAD13I	0.951	1.025	1.063	1.261	1.458	1.496	1.57
	DEP	BY
	HAD2	1	1	1	1	1	1	1
	HAD4	0.645	0.686	0.707	0.817	0.927	0.948	0.989
	HAD6I	0.609	0.665	0.694	0.845	0.996	1.025	1.081
	HAD10I	0.636	0.701	0.734	0.905	1.077	1.109	1.174
	HAD12	0.654	0.72	0.753	0.929	1.104	1.138	1.204
	HAD14	0.568	0.63	0.662	0.827	0.992	1.024	1.086
	LON	BY
	UCLA1	1	1	1	1	1	1	1
	UCLA2	0.921	0.986	1.02	1.196	1.372	1.406	1.472
	UCLA3	0.891	0.952	0.983	1.144	1.306	1.337	1.397
	UCLA4	0.94	1.005	1.038	1.211	1.384	1.418	1.483
	UCLA5	0.818	0.885	0.918	1.096	1.273	1.307	1.373
	UCLA6	1.033	1.102	1.138	1.323	1.509	1.544	1.613
	UCLA7	0.763	0.832	0.867	1.049	1.232	1.267	1.336
	UCLA8	0.76	0.834	0.872	1.07	1.269	1.307	1.381
	UCLA9	0.517	0.587	0.622	0.807	0.992	1.027	1.097
	UCLA10	0.735	0.805	0.84	1.025	1.209	1.245	1.314
	LON	WITH
	PRISMREV	-1.596	-1.443	-1.365	-0.957	-0.549	-0.471	-0.318
	PAIN	-0.456	-0.398	-0.368	-0.213	-0.058	-0.028	0.03
	ANX	-0.318	-0.296	-0.285	-0.227	-0.168	-0.157	-0.135
	DEP	-0.318	-0.296	-0.284	-0.225	-0.165	-0.154	-0.132
	DEP	WITH
	ANX	0.155	0.176	0.186	0.239	0.293	0.303	0.323
	PAIN	0.097	0.152	0.18	0.327	0.474	0.502	0.557
	PRISMREV	0.844	1.008	1.092	1.529	1.967	2.05	2.214
	ANX	WITH
	PAIN	0.186	0.241	0.269	0.418	0.566	0.594	0.65
	PRISMREV	0.729	0.886	0.967	1.389	1.811	1.891	2.049
	PRISMREV	WITH
	PAIN	3.256	3.889	4.213	5.904	7.594	7.918	8.551
	Means
	PAIN	7.386	7.464	7.504	7.713	7.922	7.962	8.04
	PRISMREV	18.233	18.439	18.544	19.094	19.644	19.75	19.955
	Intercepts
	UCLA1	2.194	2.231	2.25	2.35	2.45	2.469	2.506
	UCLA2	2.256	2.295	2.315	2.42	2.524	2.544	2.583
	UCLA3	2.535	2.574	2.594	2.697	2.801	2.82	2.859
	UCLA4	2.097	2.136	2.155	2.259	2.362	2.382	2.421
	UCLA5	2.497	2.535	2.554	2.656	2.758	2.778	2.816
	UCLA6	2.351	2.391	2.411	2.517	2.624	2.644	2.684
	UCLA7	2.521	2.559	2.579	2.681	2.784	2.803	2.842
	UCLA8	2.586	2.626	2.646	2.754	2.861	2.882	2.922
	UCLA9	2.702	2.741	2.762	2.868	2.973	2.994	3.033
	UCLA10	2.714	2.753	2.772	2.874	2.976	2.995	3.033
	HAD1I	1.427	1.456	1.471	1.549	1.627	1.642	1.671
	HAD3I	1.504	1.54	1.559	1.656	1.753	1.772	1.808
	HAD5I	1.502	1.541	1.561	1.666	1.77	1.79	1.829
	HAD7	1.515	1.54	1.553	1.621	1.69	1.703	1.728
	HAD11I	1.437	1.474	1.492	1.59	1.687	1.706	1.743
	HAD13I	1.405	1.44	1.458	1.552	1.646	1.664	1.699
	HAD2	0.76	0.794	0.811	0.902	0.993	1.011	1.045
	HAD4	0.568	0.593	0.605	0.672	0.738	0.751	0.776
	HAD6I	0.905	0.934	0.948	1.025	1.102	1.117	1.146
	HAD10I	0.811	0.847	0.866	0.962	1.059	1.077	1.113
	HAD12	0.767	0.801	0.818	0.909	0.999	1.016	1.05
	HAD14	0.695	0.729	0.747	0.839	0.931	0.949	0.983
	Variances
	PAIN	3.945	4.223	4.365	5.107	5.849	5.991	6.269
	PRISMREV	27.018	29.03	30.059	35.433	40.807	41.836	43.847
	ANX	0.216	0.247	0.263	0.346	0.429	0.445	0.476
	DEP	0.22	0.257	0.275	0.374	0.472	0.491	0.528
	LON	0.268	0.311	0.334	0.449	0.565	0.587	0.631
	Residual	Variances
	UCLA1	0.553	0.593	0.613	0.718	0.824	0.844	0.883
	UCLA2	0.468	0.507	0.526	0.629	0.732	0.751	0.79
	UCLA3	0.5	0.539	0.559	0.664	0.768	0.789	0.828
	UCLA4	0.445	0.48	0.498	0.593	0.687	0.705	0.74
	UCLA5	0.511	0.55	0.571	0.677	0.783	0.803	0.843
	UCLA6	0.387	0.422	0.44	0.535	0.631	0.649	0.684
	UCLA7	0.562	0.602	0.623	0.732	0.84	0.861	0.902
	UCLA8	0.155	0.318	0.402	0.838	1.274	1.358	1.521
	UCLA9	0.835	0.879	0.902	1.021	1.14	1.163	1.207
	UCLA10	0.577	0.616	0.637	0.743	0.849	0.869	0.908
	HAD1I	0.264	0.289	0.302	0.368	0.435	0.448	0.473
	HAD3I	0.369	0.403	0.42	0.51	0.6	0.617	0.651
	HAD5I	0.507	0.553	0.577	0.7	0.824	0.847	0.893
	HAD7	0.285	0.306	0.317	0.373	0.429	0.44	0.461
	HAD11I	0.769	0.808	0.828	0.932	1.036	1.055	1.094
	HAD13I	0.342	0.377	0.394	0.486	0.577	0.595	0.629
	HAD2	0.445	0.482	0.5	0.598	0.695	0.714	0.75
	HAD4	0.161	0.187	0.2	0.267	0.335	0.348	0.373
	HAD6I	0.316	0.343	0.356	0.427	0.497	0.51	0.537
	HAD10I	0.604	0.647	0.669	0.784	0.899	0.921	0.964
	HAD12	0.451	0.494	0.516	0.631	0.746	0.768	0.811
	HAD14	0.562	0.604	0.625	0.738	0.85	0.871	0.913
CONFIDENCE	INTERVALS	OF	STANDARDIZED	MODEL	RESULTS
STDYX	Standardization
	Lower	0.005	Lower	0.025	Lower	0.05	Estimate	Upper	0.05	Upper	0.025	Upper	0.005
	ANX	BY
	HAD1I	0.593	0.618	0.631	0.696	0.762	0.774	0.799
	HAD3I	0.644	0.666	0.677	0.735	0.793	0.804	0.826
	HAD5I	0.563	0.589	0.602	0.672	0.741	0.754	0.78
	HAD7	0.434	0.464	0.48	0.561	0.643	0.658	0.689
	HAD11I	0.261	0.295	0.312	0.403	0.494	0.511	0.545
	HAD13I	0.631	0.655	0.667	0.729	0.791	0.803	0.826
	DEP	BY
	HAD2	0.505	0.533	0.547	0.62	0.694	0.708	0.735
	HAD4	0.574	0.603	0.618	0.695	0.772	0.787	0.816
	HAD6I	0.503	0.531	0.546	0.62	0.695	0.71	0.738
	HAD10I	0.401	0.431	0.447	0.53	0.613	0.628	0.659
	HAD12	0.446	0.478	0.495	0.581	0.668	0.684	0.717
	HAD14	0.376	0.407	0.423	0.507	0.591	0.607	0.638
	LON	BY
	UCLA1	0.511	0.537	0.55	0.62	0.69	0.704	0.73
	UCLA2	0.621	0.643	0.654	0.711	0.768	0.779	0.8
	UCLA3	0.592	0.615	0.626	0.685	0.745	0.756	0.779
	UCLA4	0.642	0.662	0.672	0.726	0.779	0.789	0.809
	UCLA5	0.562	0.587	0.6	0.666	0.732	0.745	0.77
	UCLA6	0.696	0.714	0.723	0.771	0.82	0.829	0.847
	UCLA7	0.528	0.554	0.567	0.635	0.704	0.717	0.742
	UCLA8	0.399	0.451	0.478	0.617	0.756	0.782	0.835
	UCLA9	0.34	0.372	0.388	0.472	0.556	0.572	0.604
	UCLA10	0.517	0.542	0.555	0.623	0.691	0.704	0.73
	LON	WITH
	PRISMREV	-0.387	-0.352	-0.334	-0.24	-0.146	-0.128	-0.093
	PAIN	-0.3	-0.262	-0.242	-0.141	-0.039	-0.019	0.019
	ANX	-0.702	-0.672	-0.656	-0.575	-0.493	-0.478	-0.447
	DEP	-0.694	-0.659	-0.641	-0.548	-0.455	-0.438	-0.403
	DEP	WITH
	ANX	0.522	0.556	0.574	0.665	0.757	0.774	0.808
	PAIN	0.079	0.117	0.136	0.237	0.338	0.357	0.395
	PRISMREV	0.28	0.314	0.331	0.42	0.51	0.527	0.56
	ANX	WITH
	PAIN	0.163	0.199	0.218	0.314	0.41	0.429	0.465
	PRISMREV	0.256	0.29	0.307	0.397	0.486	0.503	0.537
	PRISMREV	WITH
	PAIN	0.29	0.325	0.344	0.439	0.534	0.552	0.588
	Means
	PAIN	2.922	3.039	3.099	3.413	3.727	3.787	3.904
	PRISMREV	2.719	2.835	2.895	3.208	3.52	3.58	3.697
	Intercepts
	UCLA1	2.008	2.048	2.068	2.175	2.282	2.302	2.342
	UCLA2	1.968	2.01	2.032	2.145	2.259	2.28	2.323
	UCLA3	2.183	2.238	2.265	2.41	2.555	2.583	2.637
	UCLA4	1.866	1.903	1.921	2.019	2.116	2.135	2.171
	UCLA5	2.189	2.241	2.268	2.409	2.549	2.576	2.628
	UCLA6	2.006	2.05	2.072	2.189	2.306	2.329	2.373
	UCLA7	2.191	2.246	2.274	2.421	2.568	2.596	2.651
	UCLA8	1.901	2.012	2.069	2.368	2.666	2.723	2.835
	UCLA9	2.233	2.297	2.33	2.502	2.674	2.706	2.771
	UCLA10	2.341	2.405	2.438	2.608	2.778	2.811	2.874
	HAD1I	1.65	1.694	1.716	1.832	1.949	1.971	2.015
	HAD3I	1.375	1.422	1.446	1.573	1.699	1.723	1.771
	HAD5I	1.292	1.335	1.358	1.474	1.591	1.613	1.657
	HAD7	1.917	1.984	2.018	2.198	2.377	2.411	2.478
	HAD11I	1.341	1.381	1.401	1.507	1.613	1.634	1.673
	HAD13I	1.359	1.399	1.419	1.525	1.631	1.651	1.691
	HAD2	0.795	0.824	0.839	0.915	0.992	1.007	1.035
	HAD4	0.812	0.841	0.856	0.935	1.013	1.028	1.057
	HAD6I	1.081	1.117	1.135	1.231	1.327	1.346	1.382
	HAD10I	0.804	0.832	0.847	0.922	0.996	1.011	1.039
	HAD12	0.817	0.844	0.858	0.93	1.003	1.017	1.044
	HAD14	0.743	0.767	0.779	0.842	0.905	0.918	0.941
	Variances
	PAIN	1	1	1	1	1	1	1
	PRISMREV	1	1	1	1	1	1	1
	ANX	1	1	1	1	1	1	1
	DEP	1	1	1	1	1	1	1
	LON	1	1	1	1	1	1	1
	Residual	Variances
	UCLA1	0.479	0.512	0.528	0.615	0.702	0.719	0.751
	UCLA2	0.367	0.398	0.413	0.495	0.576	0.591	0.622
	UCLA3	0.402	0.433	0.449	0.53	0.612	0.627	0.658
	UCLA4	0.352	0.381	0.396	0.473	0.551	0.565	0.594
	UCLA5	0.418	0.451	0.468	0.556	0.645	0.662	0.695
	UCLA6	0.289	0.316	0.331	0.405	0.479	0.493	0.521
	UCLA7	0.461	0.493	0.51	0.597	0.684	0.7	0.733
	UCLA8	0.351	0.415	0.448	0.619	0.791	0.824	0.888
	UCLA9	0.653	0.683	0.698	0.777	0.857	0.872	0.901
	UCLA10	0.479	0.511	0.527	0.612	0.696	0.713	0.744
	HAD1I	0.372	0.406	0.424	0.515	0.607	0.624	0.658
	HAD3I	0.326	0.358	0.374	0.46	0.545	0.562	0.594
	HAD5I	0.403	0.438	0.455	0.549	0.642	0.66	0.695
	HAD7	0.542	0.576	0.594	0.685	0.777	0.794	0.828
	HAD11I	0.723	0.75	0.764	0.838	0.911	0.925	0.952
	HAD13I	0.327	0.361	0.378	0.469	0.559	0.577	0.611
	HAD2	0.473	0.507	0.524	0.615	0.706	0.724	0.758
	HAD4	0.349	0.39	0.41	0.517	0.624	0.645	0.685
	HAD6I	0.47	0.505	0.522	0.615	0.708	0.726	0.761
	HAD10I	0.582	0.615	0.632	0.719	0.807	0.824	0.856
	HAD12	0.505	0.542	0.561	0.662	0.762	0.782	0.819
	HAD14	0.61	0.641	0.658	0.743	0.828	0.844	0.876
STDY	Standardization
	Lower	0.005	Lower	0.025	Lower	0.05	Estimate	Upper	0.05	Upper	0.025	Upper	0.005
	ANX	BY
	HAD1I	0.593	0.618	0.631	0.696	0.762	0.774	0.799
	HAD3I	0.644	0.666	0.677	0.735	0.793	0.804	0.826
	HAD5I	0.563	0.589	0.602	0.672	0.741	0.754	0.78
	HAD7	0.434	0.464	0.48	0.561	0.643	0.658	0.689
	HAD11I	0.261	0.295	0.312	0.403	0.494	0.511	0.545
	HAD13I	0.631	0.655	0.667	0.729	0.791	0.803	0.826
	DEP	BY
	HAD2	0.505	0.533	0.547	0.62	0.694	0.708	0.735
	HAD4	0.574	0.603	0.618	0.695	0.772	0.787	0.816
	HAD6I	0.503	0.531	0.546	0.62	0.695	0.71	0.738
	HAD10I	0.401	0.431	0.447	0.53	0.613	0.628	0.659
	HAD12	0.446	0.478	0.495	0.581	0.668	0.684	0.717
	HAD14	0.376	0.407	0.423	0.507	0.591	0.607	0.638
	LON	BY
	UCLA1	0.511	0.537	0.55	0.62	0.69	0.704	0.73
	UCLA2	0.621	0.643	0.654	0.711	0.768	0.779	0.8
	UCLA3	0.592	0.615	0.626	0.685	0.745	0.756	0.779
	UCLA4	0.642	0.662	0.672	0.726	0.779	0.789	0.809
	UCLA5	0.562	0.587	0.6	0.666	0.732	0.745	0.77
	UCLA6	0.696	0.714	0.723	0.771	0.82	0.829	0.847
	UCLA7	0.528	0.554	0.567	0.635	0.704	0.717	0.742
	UCLA8	0.399	0.451	0.478	0.617	0.756	0.782	0.835
	UCLA9	0.34	0.372	0.388	0.472	0.556	0.572	0.604
	UCLA10	0.517	0.542	0.555	0.623	0.691	0.704	0.73
	LON	WITH
	PRISMREV	-0.387	-0.352	-0.334	-0.24	-0.146	-0.128	-0.093
	PAIN	-0.3	-0.262	-0.242	-0.141	-0.039	-0.019	0.019
	ANX	-0.702	-0.672	-0.656	-0.575	-0.493	-0.478	-0.447
	DEP	-0.694	-0.659	-0.641	-0.548	-0.455	-0.438	-0.403
	DEP	WITH
	ANX	0.522	0.556	0.574	0.665	0.757	0.774	0.808
	PAIN	0.079	0.117	0.136	0.237	0.338	0.357	0.395
	PRISMREV	0.28	0.314	0.331	0.42	0.51	0.527	0.56
	ANX	WITH
	PAIN	0.163	0.199	0.218	0.314	0.41	0.429	0.465
	PRISMREV	0.256	0.29	0.307	0.397	0.486	0.503	0.537
	PRISMREV	WITH
	PAIN	0.29	0.325	0.344	0.439	0.534	0.552	0.588
	Means
	PAIN	2.922	3.039	3.099	3.413	3.727	3.787	3.904
	PRISMREV	2.719	2.835	2.895	3.208	3.52	3.58	3.697
	Intercepts
	UCLA1	2.008	2.048	2.068	2.175	2.282	2.302	2.342
	UCLA2	1.968	2.01	2.032	2.145	2.259	2.28	2.323
	UCLA3	2.183	2.238	2.265	2.41	2.555	2.583	2.637
	UCLA4	1.866	1.903	1.921	2.019	2.116	2.135	2.171
	UCLA5	2.189	2.241	2.268	2.409	2.549	2.576	2.628
	UCLA6	2.006	2.05	2.072	2.189	2.306	2.329	2.373
	UCLA7	2.191	2.246	2.274	2.421	2.568	2.596	2.651
	UCLA8	1.901	2.012	2.069	2.368	2.666	2.723	2.835
	UCLA9	2.233	2.297	2.33	2.502	2.674	2.706	2.771
	UCLA10	2.341	2.405	2.438	2.608	2.778	2.811	2.874
	HAD1I	1.65	1.694	1.716	1.832	1.949	1.971	2.015
	HAD3I	1.375	1.422	1.446	1.573	1.699	1.723	1.771
	HAD5I	1.292	1.335	1.358	1.474	1.591	1.613	1.657
	HAD7	1.917	1.984	2.018	2.198	2.377	2.411	2.478
	HAD11I	1.341	1.381	1.401	1.507	1.613	1.634	1.673
	HAD13I	1.359	1.399	1.419	1.525	1.631	1.651	1.691
	HAD2	0.795	0.824	0.839	0.915	0.992	1.007	1.035
	HAD4	0.812	0.841	0.856	0.935	1.013	1.028	1.057
	HAD6I	1.081	1.117	1.135	1.231	1.327	1.346	1.382
	HAD10I	0.804	0.832	0.847	0.922	0.996	1.011	1.039
	HAD12	0.817	0.844	0.858	0.93	1.003	1.017	1.044
	HAD14	0.743	0.767	0.779	0.842	0.905	0.918	0.941
	Variances
	PAIN	1	1	1	1	1	1	1
	PRISMREV	1	1	1	1	1	1	1
	ANX	1	1	1	1	1	1	1
	DEP	1	1	1	1	1	1	1
	LON	1	1	1	1	1	1	1
	Residual	Variances
	UCLA1	0.479	0.512	0.528	0.615	0.702	0.719	0.751
	UCLA2	0.367	0.398	0.413	0.495	0.576	0.591	0.622
	UCLA3	0.402	0.433	0.449	0.53	0.612	0.627	0.658
	UCLA4	0.352	0.381	0.396	0.473	0.551	0.565	0.594
	UCLA5	0.418	0.451	0.468	0.556	0.645	0.662	0.695
	UCLA6	0.289	0.316	0.331	0.405	0.479	0.493	0.521
	UCLA7	0.461	0.493	0.51	0.597	0.684	0.7	0.733
	UCLA8	0.351	0.415	0.448	0.619	0.791	0.824	0.888
	UCLA9	0.653	0.683	0.698	0.777	0.857	0.872	0.901
	UCLA10	0.479	0.511	0.527	0.612	0.696	0.713	0.744
	HAD1I	0.372	0.406	0.424	0.515	0.607	0.624	0.658
	HAD3I	0.326	0.358	0.374	0.46	0.545	0.562	0.594
	HAD5I	0.403	0.438	0.455	0.549	0.642	0.66	0.695
	HAD7	0.542	0.576	0.594	0.685	0.777	0.794	0.828
	HAD11I	0.723	0.75	0.764	0.838	0.911	0.925	0.952
	HAD13I	0.327	0.361	0.378	0.469	0.559	0.577	0.611
	HAD2	0.473	0.507	0.524	0.615	0.706	0.724	0.758
	HAD4	0.349	0.39	0.41	0.517	0.624	0.645	0.685
	HAD6I	0.47	0.505	0.522	0.615	0.708	0.726	0.761
	HAD10I	0.582	0.615	0.632	0.719	0.807	0.824	0.856
	HAD12	0.505	0.542	0.561	0.662	0.762	0.782	0.819
	HAD14	0.61	0.641	0.658	0.743	0.828	0.844	0.876
STD	Standardization
	Lower	0.005	Lower	0.025	Lower	0.05	Estimate	Upper	0.05	Upper	0.025	Upper	0.005
	ANX	BY
	HAD1I	0.478	0.504	0.518	0.588	0.659	0.672	0.699
	HAD3I	0.651	0.68	0.695	0.774	0.853	0.868	0.897
	HAD5I	0.623	0.656	0.672	0.759	0.845	0.862	0.894
	HAD7	0.3	0.328	0.341	0.414	0.487	0.5	0.528
	HAD11I	0.27	0.307	0.326	0.425	0.524	0.543	0.58
	HAD13I	0.619	0.649	0.664	0.742	0.82	0.835	0.864
	DEP	BY
	HAD2	0.485	0.516	0.531	0.611	0.692	0.707	0.737
	HAD4	0.398	0.423	0.435	0.5	0.564	0.577	0.601
	HAD6I	0.402	0.429	0.443	0.517	0.59	0.604	0.632
	HAD10I	0.409	0.443	0.461	0.553	0.646	0.663	0.698
	HAD12	0.424	0.458	0.476	0.568	0.66	0.678	0.712
	HAD14	0.354	0.39	0.409	0.505	0.602	0.621	0.657
	LON	BY
	UCLA1	0.535	0.567	0.584	0.67	0.757	0.773	0.806
	UCLA2	0.681	0.71	0.725	0.802	0.879	0.894	0.922
	UCLA3	0.646	0.675	0.689	0.767	0.844	0.859	0.888
	UCLA4	0.694	0.722	0.737	0.812	0.887	0.901	0.929
	UCLA5	0.601	0.633	0.649	0.734	0.819	0.836	0.868
	UCLA6	0.777	0.803	0.817	0.887	0.957	0.971	0.997
	UCLA7	0.568	0.601	0.617	0.703	0.79	0.806	0.838
	UCLA8	0.567	0.603	0.622	0.717	0.813	0.832	0.868
	UCLA9	0.379	0.418	0.438	0.541	0.644	0.664	0.703
	UCLA10	0.552	0.584	0.601	0.687	0.773	0.789	0.822
	LON	WITH
	PRISMREV	-2.339	-2.121	-2.01	-1.428	-0.846	-0.734	-0.517
	PAIN	-0.672	-0.587	-0.544	-0.318	-0.091	-0.048	0.037
	ANX	-0.702	-0.672	-0.656	-0.575	-0.493	-0.478	-0.447
	DEP	-0.694	-0.659	-0.641	-0.548	-0.455	-0.438	-0.403
	DEP	WITH
	ANX	0.522	0.556	0.574	0.665	0.757	0.774	0.808
	PAIN	0.17	0.257	0.302	0.535	0.768	0.813	0.9
	PRISMREV	1.558	1.783	1.899	2.502	3.104	3.22	3.446
	ANX	WITH
	PAIN	0.346	0.433	0.477	0.71	0.942	0.986	1.074
	PRISMREV	1.398	1.628	1.746	2.36	2.975	3.093	3.323
	PRISMREV	WITH
	PAIN	3.256	3.889	4.213	5.904	7.594	7.918	8.551
	Means
	PAIN	7.386	7.464	7.504	7.713	7.922	7.962	8.04
	PRISMREV	18.233	18.439	18.544	19.094	19.644	19.75	19.955
	Intercepts
	UCLA1	2.194	2.231	2.25	2.35	2.45	2.469	2.506
	UCLA2	2.256	2.295	2.315	2.42	2.524	2.544	2.583
	UCLA3	2.535	2.574	2.594	2.697	2.801	2.82	2.859
	UCLA4	2.097	2.136	2.155	2.259	2.362	2.382	2.421
	UCLA5	2.497	2.535	2.554	2.656	2.758	2.778	2.816
	UCLA6	2.351	2.391	2.411	2.517	2.624	2.644	2.684
	UCLA7	2.521	2.559	2.579	2.681	2.784	2.803	2.842
	UCLA8	2.586	2.626	2.646	2.754	2.861	2.882	2.922
	UCLA9	2.702	2.741	2.762	2.868	2.973	2.994	3.033
	UCLA10	2.714	2.753	2.772	2.874	2.976	2.995	3.033
	HAD1I	1.427	1.456	1.471	1.549	1.627	1.642	1.671
	HAD3I	1.504	1.54	1.559	1.656	1.753	1.772	1.808
	HAD5I	1.502	1.541	1.561	1.666	1.77	1.79	1.829
	HAD7	1.515	1.54	1.553	1.621	1.69	1.703	1.728
	HAD11I	1.437	1.474	1.492	1.59	1.687	1.706	1.743
	HAD13I	1.405	1.44	1.458	1.552	1.646	1.664	1.699
	HAD2	0.76	0.794	0.811	0.902	0.993	1.011	1.045
	HAD4	0.568	0.593	0.605	0.672	0.738	0.751	0.776
	HAD6I	0.905	0.934	0.948	1.025	1.102	1.117	1.146
	HAD10I	0.811	0.847	0.866	0.962	1.059	1.077	1.113
	HAD12	0.767	0.801	0.818	0.909	0.999	1.016	1.05
	HAD14	0.695	0.729	0.747	0.839	0.931	0.949	0.983
	Variances
	PAIN	3.945	4.223	4.365	5.107	5.849	5.991	6.269
	PRISMREV	27.018	29.03	30.059	35.433	40.807	41.836	43.847
	ANX	1	1	1	1	1	1	1
	DEP	1	1	1	1	1	1	1
	LON	1	1	1	1	1	1	1
	Residual	Variances
	UCLA1	0.553	0.593	0.613	0.718	0.824	0.844	0.883
	UCLA2	0.468	0.507	0.526	0.629	0.732	0.751	0.79
	UCLA3	0.5	0.539	0.559	0.664	0.768	0.789	0.828
	UCLA4	0.445	0.48	0.498	0.593	0.687	0.705	0.74
	UCLA5	0.511	0.55	0.571	0.677	0.783	0.803	0.843
	UCLA6	0.387	0.422	0.44	0.535	0.631	0.649	0.684
	UCLA7	0.562	0.602	0.623	0.732	0.84	0.861	0.902
	UCLA8	0.155	0.318	0.402	0.838	1.274	1.358	1.521
	UCLA9	0.835	0.879	0.902	1.021	1.14	1.163	1.207
	UCLA10	0.577	0.616	0.637	0.743	0.849	0.869	0.908
	HAD1I	0.264	0.289	0.302	0.368	0.435	0.448	0.473
	HAD3I	0.369	0.403	0.42	0.51	0.6	0.617	0.651
	HAD5I	0.507	0.553	0.577	0.7	0.824	0.847	0.893
	HAD7	0.285	0.306	0.317	0.373	0.429	0.44	0.461
	HAD11I	0.769	0.808	0.828	0.932	1.036	1.055	1.094
	HAD13I	0.342	0.377	0.394	0.486	0.577	0.595	0.629
	HAD2	0.445	0.482	0.5	0.598	0.695	0.714	0.75
	HAD4	0.161	0.187	0.2	0.267	0.335	0.348	0.373
	HAD6I	0.316	0.343	0.356	0.427	0.497	0.51	0.537
	HAD10I	0.604	0.647	0.669	0.784	0.899	0.921	0.964
	HAD12	0.451	0.494	0.516	0.631	0.746	0.768	0.811
	HAD14	0.562	0.604	0.625	0.738	0.85	0.871	0.913
RESIDUAL	OUTPUT
	ESTIMATED	MODEL	AND	RESIDUALS	(OBSERVED	-	ESTIMATED)
	Model	Estimated	Means
	UCLA1	UCLA2	UCLA3	UCLA4	UCLA5
	________	________	________	________	________
	2.35	2.42	2.697	2.259	2.656
	Model	Estimated	Means
	UCLA6	UCLA7	UCLA8	UCLA9	UCLA10
	________	________	________	________	________
	2.517	2.681	2.754	2.868	2.874
	Model	Estimated	Means
	HAD1I	HAD3I	HAD5I	HAD7	HAD11I
	________	________	________	________	________
	1.549	1.656	1.666	1.621	1.59
	Model	Estimated	Means
	HAD13I	HAD2	HAD4	HAD6I	HAD10I
	________	________	________	________	________
	1.552	0.902	0.672	1.025	0.962
	Model	Estimated	Means
	HAD12	HAD14	PAIN	PRISMREV
	________	________	________	________
	0.909	0.839	7.713	19.094
	Residuals	for	Means
	UCLA1	UCLA2	UCLA3	UCLA4	UCLA5
	________	________	________	________	________
	0	0	0	0	0
	Residuals	for	Means
	UCLA6	UCLA7	UCLA8	UCLA9	UCLA10
	________	________	________	________	________
	0	0	0	0	0
	Residuals	for	Means
	HAD1I	HAD3I	HAD5I	HAD7	HAD11I
	________	________	________	________	________
	0	0	0	0	0
	Residuals	for	Means
	HAD13I	HAD2	HAD4	HAD6I	HAD10I
	________	________	________	________	________
	0	0	0	0	0
	Residuals	for	Means
	HAD12	HAD14	PAIN	PRISMREV
	________	________	________	________
	0	0	0	0
	Standardized	Residuals	(z-scores)	for	Means
	UCLA1	UCLA2	UCLA3	UCLA4	UCLA5
	________	________	________	________	________
	0	0	0	0	0
	Standardized	Residuals	(z-scores)	for	Means
	UCLA6	UCLA7	UCLA8	UCLA9	UCLA10
	________	________	________	________	________
	0	0	0	0	0
	Standardized	Residuals	(z-scores)	for	Means
	HAD1I	HAD3I	HAD5I	HAD7	HAD11I
	________	________	________	________	________
	0	0	0	0	0
	Standardized	Residuals	(z-scores)	for	Means
	HAD13I	HAD2	HAD4	HAD6I	HAD10I
	________	________	________	________	________
	0	0	0	0	0
	Standardized	Residuals	(z-scores)	for	Means
	HAD12	HAD14	PAIN	PRISMREV
	________	________	________	________
	0	0	0	0
	Normalized	Residuals	for	Means
	UCLA1	UCLA2	UCLA3	UCLA4	UCLA5
	________	________	________	________	________
	0	0	0	0	0
	Normalized	Residuals	for	Means
	UCLA6	UCLA7	UCLA8	UCLA9	UCLA10
	________	________	________	________	________
	0	0	0	0	0
	Normalized	Residuals	for	Means
	HAD1I	HAD3I	HAD5I	HAD7	HAD11I
	________	________	________	________	________
	0	0	0	0	0
	Normalized	Residuals	for	Means
	HAD13I	HAD2	HAD4	HAD6I	HAD10I
	________	________	________	________	________
	0	0	0	0	0
	Normalized	Residuals	for	Means
	HAD12	HAD14	PAIN	PRISMREV
	________	________	________	________
	0	0	0	0
	Model	Estimated	Covariances
	UCLA1	UCLA2	UCLA3	UCLA4	UCLA5
	________	________	________	________	________
	UCLA1	1.168
	UCLA2	0.537	1.272
	UCLA3	0.514	0.615	1.252
	UCLA4	0.544	0.651	0.623	1.252
	UCLA5	0.492	0.589	0.563	0.596	1.216
	UCLA6	0.595	0.711	0.68	0.72	0.651
	UCLA7	0.472	0.564	0.539	0.571	0.517
	UCLA8	0.481	0.575	0.55	0.583	0.527
	UCLA9	0.363	0.434	0.415	0.439	0.397
	UCLA10	0.46	0.551	0.527	0.558	0.504
	HAD1I	-0.227	-0.271	-0.259	-0.275	-0.248
	HAD3I	-0.298	-0.357	-0.341	-0.361	-0.327
	HAD5I	-0.292	-0.35	-0.335	-0.354	-0.32
	HAD7	-0.16	-0.191	-0.183	-0.193	-0.175
	HAD11I	-0.164	-0.196	-0.187	-0.198	-0.179
	HAD13I	-0.286	-0.342	-0.327	-0.346	-0.313
	HAD2	-0.225	-0.269	-0.257	-0.272	-0.246
	HAD4	-0.184	-0.22	-0.21	-0.222	-0.201
	HAD6I	-0.19	-0.227	-0.217	-0.23	-0.208
	HAD10I	-0.203	-0.243	-0.233	-0.246	-0.223
	HAD12	-0.209	-0.25	-0.239	-0.253	-0.229
	HAD14	-0.186	-0.222	-0.213	-0.225	-0.204
	PAIN	-0.213	-0.255	-0.244	-0.258	-0.233
	PRISMREV	-0.957	-1.145	-1.095	-1.159	-1.049
	Model	Estimated	Covariances
	UCLA6	UCLA7	UCLA8	UCLA9	UCLA10
	________	________	________	________	________
	UCLA6	1.322
	UCLA7	0.624	1.227
	UCLA8	0.636	0.505	1.353
	UCLA9	0.48	0.381	0.388	1.314
	UCLA10	0.609	0.483	0.493	0.372	1.214
	HAD1I	-0.3	-0.238	-0.243	-0.183	-0.232
	HAD3I	-0.395	-0.313	-0.319	-0.241	-0.306
	HAD5I	-0.387	-0.307	-0.313	-0.236	-0.3
	HAD7	-0.211	-0.167	-0.171	-0.129	-0.163
	HAD11I	-0.217	-0.172	-0.175	-0.132	-0.168
	HAD13I	-0.378	-0.3	-0.306	-0.231	-0.293
	HAD2	-0.297	-0.236	-0.241	-0.181	-0.23
	HAD4	-0.243	-0.193	-0.197	-0.148	-0.188
	HAD6I	-0.251	-0.199	-0.203	-0.153	-0.195
	HAD10I	-0.269	-0.213	-0.218	-0.164	-0.208
	HAD12	-0.276	-0.219	-0.223	-0.168	-0.214
	HAD14	-0.246	-0.195	-0.199	-0.15	-0.19
	PAIN	-0.282	-0.223	-0.228	-0.172	-0.218
	PRISMREV	-1.266	-1.004	-1.024	-0.772	-0.981
	Model	Estimated	Covariances
	HAD1I	HAD3I	HAD5I	HAD7	HAD11I
	________	________	________	________	________
	HAD1I	0.714
	HAD3I	0.455	1.109
	HAD5I	0.447	0.587	1.276
	HAD7	0.244	0.32	0.314	0.544
	HAD11I	0.25	0.329	0.323	0.176	1.113
	HAD13I	0.437	0.574	0.563	0.307	0.315
	HAD2	0.239	0.315	0.309	0.168	0.173
	HAD4	0.196	0.257	0.252	0.138	0.141
	HAD6I	0.202	0.266	0.261	0.142	0.146
	HAD10I	0.217	0.285	0.279	0.152	0.157
	HAD12	0.222	0.292	0.287	0.156	0.161
	HAD14	0.198	0.26	0.255	0.139	0.143
	PAIN	0.418	0.549	0.538	0.294	0.302
	PRISMREV	1.389	1.827	1.791	0.977	1.004
	Model	Estimated	Covariances
	HAD13I	HAD2	HAD4	HAD6I	HAD10I
	________	________	________	________	________
	HAD13I	1.036
	HAD2	0.302	0.971
	HAD4	0.247	0.305	0.517
	HAD6I	0.255	0.316	0.258	0.693
	HAD10I	0.273	0.338	0.276	0.286	1.09
	HAD12	0.28	0.347	0.284	0.293	0.314
	HAD14	0.249	0.309	0.253	0.261	0.28
	PAIN	0.526	0.327	0.267	0.276	0.296
	PRISMREV	1.751	1.529	1.25	1.292	1.384
	Model	Estimated	Covariances
	HAD12	HAD14	PAIN	PRISMREV
	________	________	________	________
	HAD12	0.954
	HAD14	0.287	0.993
	PAIN	0.304	0.27	5.107
	PRISMREV	1.421	1.264	5.904	35.433
	Model	Estimated	Correlations
	UCLA1	UCLA2	UCLA3	UCLA4	UCLA5
	________	________	________	________	________
	UCLA1	1
	UCLA2	0.441	1
	UCLA3	0.425	0.487	1
	UCLA4	0.45	0.516	0.497	1
	UCLA5	0.413	0.473	0.456	0.483	1
	UCLA6	0.479	0.548	0.529	0.56	0.514
	UCLA7	0.394	0.452	0.435	0.461	0.423
	UCLA8	0.383	0.439	0.423	0.448	0.411
	UCLA9	0.293	0.336	0.324	0.343	0.314
	UCLA10	0.387	0.443	0.427	0.452	0.415
	HAD1I	-0.248	-0.284	-0.274	-0.29	-0.266
	HAD3I	-0.262	-0.3	-0.29	-0.307	-0.281
	HAD5I	-0.24	-0.275	-0.265	-0.28	-0.257
	HAD7	-0.2	-0.229	-0.221	-0.234	-0.215
	HAD11I	-0.144	-0.165	-0.159	-0.168	-0.154
	HAD13I	-0.26	-0.298	-0.287	-0.304	-0.279
	HAD2	-0.211	-0.242	-0.233	-0.247	-0.227
	HAD4	-0.236	-0.271	-0.261	-0.277	-0.254
	HAD6I	-0.211	-0.242	-0.233	-0.247	-0.227
	HAD10I	-0.18	-0.207	-0.199	-0.211	-0.194
	HAD12	-0.198	-0.227	-0.219	-0.231	-0.212
	HAD14	-0.173	-0.198	-0.191	-0.202	-0.185
	PAIN	-0.087	-0.1	-0.096	-0.102	-0.094
	PRISMREV	-0.149	-0.171	-0.164	-0.174	-0.16
	Model	Estimated	Correlations
	UCLA6	UCLA7	UCLA8	UCLA9	UCLA10
	________	________	________	________	________
	UCLA6	1
	UCLA7	0.49	1
	UCLA8	0.476	0.392	1
	UCLA9	0.364	0.3	0.291	1
	UCLA10	0.481	0.396	0.384	0.294	1
	HAD1I	-0.309	-0.254	-0.247	-0.189	-0.249
	HAD3I	-0.326	-0.268	-0.261	-0.199	-0.263
	HAD5I	-0.298	-0.245	-0.238	-0.182	-0.241
	HAD7	-0.249	-0.205	-0.199	-0.152	-0.201
	HAD11I	-0.179	-0.147	-0.143	-0.109	-0.144
	HAD13I	-0.323	-0.266	-0.258	-0.198	-0.261
	HAD2	-0.262	-0.216	-0.21	-0.161	-0.212
	HAD4	-0.294	-0.242	-0.235	-0.18	-0.237
	HAD6I	-0.262	-0.216	-0.21	-0.161	-0.212
	HAD10I	-0.224	-0.185	-0.179	-0.137	-0.181
	HAD12	-0.246	-0.203	-0.197	-0.15	-0.199
	HAD14	-0.215	-0.177	-0.172	-0.131	-0.173
	PAIN	-0.108	-0.089	-0.087	-0.066	-0.088
	PRISMREV	-0.185	-0.152	-0.148	-0.113	-0.149
	Model	Estimated	Correlations
	HAD1I	HAD3I	HAD5I	HAD7	HAD11I
	________	________	________	________	________
	HAD1I	1
	HAD3I	0.512	1
	HAD5I	0.468	0.494	1
	HAD7	0.391	0.412	0.377	1
	HAD11I	0.281	0.296	0.271	0.226	1
	HAD13I	0.507	0.536	0.49	0.409	0.294
	HAD2	0.287	0.303	0.277	0.232	0.166
	HAD4	0.322	0.34	0.311	0.259	0.186
	HAD6I	0.287	0.303	0.277	0.232	0.166
	HAD10I	0.245	0.259	0.237	0.198	0.142
	HAD12	0.269	0.284	0.26	0.217	0.156
	HAD14	0.235	0.248	0.227	0.189	0.136
	PAIN	0.219	0.231	0.211	0.176	0.127
	PRISMREV	0.276	0.291	0.266	0.223	0.16
	Model	Estimated	Correlations
	HAD13I	HAD2	HAD4	HAD6I	HAD10I
	________	________	________	________	________
	HAD13I	1
	HAD2	0.301	1
	HAD4	0.337	0.431	1
	HAD6I	0.301	0.385	0.431	1
	HAD10I	0.257	0.329	0.368	0.329	1
	HAD12	0.282	0.361	0.404	0.361	0.308
	HAD14	0.246	0.315	0.352	0.315	0.269
	PAIN	0.229	0.147	0.165	0.147	0.125
	PRISMREV	0.289	0.261	0.292	0.261	0.223
	Model	Estimated	Correlations
	HAD12	HAD14	PAIN	PRISMREV
	________	________	________	________
	HAD12	1
	HAD14	0.295	1
	PAIN	0.138	0.12	1
	PRISMREV	0.244	0.213	0.439	1
	Residuals	for	Covariances
	UCLA1	UCLA2	UCLA3	UCLA4	UCLA5
	________	________	________	________	________
	UCLA1	0
	UCLA2	0.003	0
	UCLA3	0.071	-0.015	0
	UCLA4	0.021	0.004	-0.062	0
	UCLA5	0.022	-0.022	0.068	0.051	0
	UCLA6	-0.006	0.072	0.063	0.017	-0.035
	UCLA7	-0.051	-0.049	-0.097	0.016	-0.071
	UCLA8	-0.045	0.048	0.025	-0.068	0.064
	UCLA9	-0.076	-0.031	-0.067	-0.036	-0.096
	UCLA10	-0.079	-0.021	-0.101	0.037	0.026
	HAD1I	-0.063	0.022	-0.085	0.016	-0.004
	HAD3I	-0.02	0.113	0.004	0.034	0.038
	HAD5I	-0.162	-0.037	-0.073	-0.042	-0.038
	HAD7	-0.15	-0.076	-0.039	-0.043	-0.006
	HAD11I	0.061	0.135	0.01	-0.001	-0.094
	HAD13I	-0.005	0.142	-0.077	0.052	0.039
	HAD2	-0.05	0.032	-0.041	0.045	0.067
	HAD4	-0.011	0.073	0.045	0.058	0.126
	HAD6I	-0.049	-0.083	-0.091	-0.064	-0.007
	HAD10I	-0.014	0.073	-0.034	0.026	-0.008
	HAD12	-0.015	-0.05	-0.063	-0.089	0.065
	HAD14	-0.061	-0.01	-0.025	-0.046	0.022
	PAIN	0.026	0.053	-0.011	-0.179	-0.058
	PRISMREV	0.256	-0.067	-0.494	0.05	-0.156
	Residuals	for	Covariances
	UCLA6	UCLA7	UCLA8	UCLA9	UCLA10
	________	________	________	________	________
	UCLA6	0
	UCLA7	-0.011	0
	UCLA8	0.03	-0.059	0
	UCLA9	-0.09	0.246	-0.052	0
	UCLA10	-0.087	0.193	0	0.262	0
	HAD1I	-0.006	-0.032	-0.001	-0.066	-0.004
	HAD3I	0.049	-0.024	-0.011	0.003	0.057
	HAD5I	-0.027	0.014	-0.116	0.021	0.09
	HAD7	0.003	-0.06	-0.077	-0.051	-0.029
	HAD11I	0.148	-0.063	0.109	-0.077	-0.007
	HAD13I	0.036	0.031	0.066	0.036	0.088
	HAD2	0.067	-0.007	0.008	-0.018	0.076
	HAD4	0.047	-0.003	0.04	-0.012	0.036
	HAD6I	-0.052	-0.073	-0.084	-0.146	-0.083
	HAD10I	0.068	-0.016	0.035	-0.062	0.074
	HAD12	-0.052	-0.091	-0.014	-0.087	-0.034
	HAD14	0.058	0.008	0.011	-0.061	0.019
	PAIN	0.074	0.122	0.05	0.146	-0.143
	PRISMREV	0.232	-0.101	0.054	0.371	-0.014
	Residuals	for	Covariances
	HAD1I	HAD3I	HAD5I	HAD7	HAD11I
	________	________	________	________	________
	HAD1I	0
	HAD3I	-0.005	0
	HAD5I	0.046	-0.021	0
	HAD7	-0.004	-0.056	0.001	0
	HAD11I	0.016	-0.025	-0.04	-0.01	0
	HAD13I	-0.03	0.108	-0.034	-0.038	0.062
	HAD2	-0.044	-0.024	-0.051	0.056	-0.087
	HAD4	-0.009	-0.026	-0.04	0.047	-0.052
	HAD6I	-0.005	0.011	0.088	0.104	0.041
	HAD10I	0.047	0.036	0.115	0.086	0.09
	HAD12	-0.062	-0.068	-0.03	0.049	-0.078
	HAD14	0.013	0.003	-0.009	0.077	0.106
	PAIN	-0.02	-0.096	-0.032	0.115	0.066
	PRISMREV	0.069	-0.186	-0.092	0.603	0.096
	Residuals	for	Covariances
	HAD13I	HAD2	HAD4	HAD6I	HAD10I
	________	________	________	________	________
	HAD13I	0
	HAD2	-0.077	0
	HAD4	-0.047	0.047	0
	HAD6I	0.006	0.002	-0.004	0
	HAD10I	0.044	-0.042	-0.011	-0.02	0
	HAD12	-0.022	-0.037	0.014	-0.029	0.07
	HAD14	0.022	0.01	0.01	-0.074	0.001
	PAIN	0.036	0.042	-0.043	0.141	-0.096
	PRISMREV	-0.288	0.258	-0.096	0.249	-0.398
	Residuals	for	Covariances
	HAD12	HAD14	PAIN	PRISMREV
	________	________	________	________
	HAD12	0
	HAD14	0.026	0
	PAIN	-0.087	0.018	0
	PRISMREV	-0.202	0.113	0	0
	Residuals	for	Correlations
	UCLA1	UCLA2	UCLA3	UCLA4	UCLA5
	________	________	________	________	________
	UCLA1	0
	UCLA2	0.003	0
	UCLA3	0.059	-0.012	0
	UCLA4	0.018	0.003	-0.049	0
	UCLA5	0.019	-0.018	0.055	0.041	0
	UCLA6	-0.005	0.055	0.049	0.013	-0.028
	UCLA7	-0.042	-0.039	-0.078	0.013	-0.058
	UCLA8	-0.036	0.037	0.019	-0.052	0.05
	UCLA9	-0.062	-0.024	-0.052	-0.028	-0.076
	UCLA10	-0.066	-0.017	-0.082	0.03	0.022
	HAD1I	-0.069	0.023	-0.09	0.017	-0.005
	HAD3I	-0.017	0.095	0.003	0.029	0.033
	HAD5I	-0.132	-0.029	-0.058	-0.033	-0.03
	HAD7	-0.188	-0.092	-0.048	-0.052	-0.007
	HAD11I	0.054	0.113	0.008	-0.001	-0.081
	HAD13I	-0.005	0.124	-0.067	0.046	0.035
	HAD2	-0.047	0.029	-0.037	0.041	0.062
	HAD4	-0.014	0.091	0.055	0.072	0.159
	HAD6I	-0.055	-0.089	-0.097	-0.068	-0.008
	HAD10I	-0.012	0.062	-0.029	0.022	-0.007
	HAD12	-0.014	-0.045	-0.058	-0.082	0.06
	HAD14	-0.056	-0.009	-0.023	-0.041	0.02
	PAIN	0.011	0.021	-0.004	-0.071	-0.023
	PRISMREV	0.04	-0.01	-0.074	0.008	-0.024
	Residuals	for	Correlations
		UCLA6	UCLA7	UCLA8	UCLA9	UCLA10
	________	________	________	________	________
	UCLA6	0
	UCLA7	-0.009	0
	UCLA8	0.023	-0.046	0
	UCLA9	-0.068	0.194	-0.039	0			¡ High residual correlation
	UCLA10	-0.068	0.158	0	0.207	0		¡ High residual correlation
	HAD1I	-0.006	-0.034	-0.001	-0.068	-0.005
	HAD3I	0.04	-0.02	-0.009	0.002	0.049
	HAD5I	-0.021	0.011	-0.089	0.016	0.072
	HAD7	0.004	-0.074	-0.09	-0.06	-0.036
	HAD11I	0.122	-0.054	0.089	-0.063	-0.006
	HAD13I	0.031	0.028	0.056	0.031	0.079
	HAD2	0.059	-0.006	0.007	-0.016	0.07
	HAD4	0.057	-0.004	0.048	-0.015	0.046
	HAD6I	-0.054	-0.08	-0.087	-0.153	-0.09
	HAD10I	0.057	-0.014	0.029	-0.052	0.065
	HAD12	-0.046	-0.084	-0.012	-0.077	-0.032
	HAD14	0.05	0.007	0.01	-0.053	0.017
	PAIN	0.028	0.049	0.019	0.057	-0.057
	PRISMREV	0.034	-0.015	0.008	0.054	-0.002
	Residuals	for	Correlations
	HAD1I	HAD3I	HAD5I	HAD7	HAD11I
	________	________	________	________	________
	HAD1I	0
	HAD3I	-0.006	0
	HAD5I	0.048	-0.018	0
	HAD7	-0.007	-0.072	0.001	0
	HAD11I	0.018	-0.023	-0.034	-0.012	0
	HAD13I	-0.035	0.101	-0.03	-0.051	0.058
	HAD2	-0.052	-0.023	-0.046	0.078	-0.084
	HAD4	-0.015	-0.035	-0.049	0.089	-0.068
	HAD6I	-0.007	0.012	0.094	0.169	0.047
	HAD10I	0.053	0.033	0.097	0.111	0.082
	HAD12	-0.075	-0.066	-0.027	0.068	-0.076
	HAD14	0.016	0.003	-0.008	0.105	0.101
	PAIN	-0.011	-0.04	-0.012	0.069	0.028
	PRISMREV	0.014	-0.03	-0.014	0.137	0.015
	Residuals	for	Correlations
	HAD13I	HAD2	HAD4	HAD6I	HAD10I
	________	________	________	________	________
	HAD13I	0
	HAD2	-0.077	0
	HAD4	-0.064	0.067	0
	HAD6I	0.007	0.003	-0.006	0
	HAD10I	0.042	-0.041	-0.015	-0.023	0
	HAD12	-0.022	-0.039	0.02	-0.036	0.069
	HAD14	0.022	0.01	0.014	-0.089	0.001
	PAIN	0.016	0.019	-0.026	0.075	-0.041
	PRISMREV	-0.048	0.044	-0.022	0.05	-0.064
	Residuals	for	Correlations
	HAD12	HAD14	PAIN	PRISMREV
	________	________	________	________
	HAD12	0
	HAD14	0.027	0
	PAIN	-0.04	0.008	0
	PRISMREV	-0.035	0.019	0	0
	Standardized	Residuals	(z-scores)	for	Covariances
	UCLA1	UCLA2	UCLA3	UCLA4	UCLA5
	________	________	________	________	________
	UCLA1	0
	UCLA2	0.084	0
	UCLA3	2.132	-0.377	0
	UCLA4	0.578	0.112	-1.624	0.033
	UCLA5	0.612	-0.629	2.331	2.165	0.047
	UCLA6	-0.161	3.171	3.041	0.501	-0.971
	UCLA7	-1.184	-1.265	-2.077	0.568	-1.7
	UCLA8	-1.143	2.897	0.506	-1.616	1.376
	UCLA9	-1.565	-0.808	-1.312	-0.965	-2.069
	UCLA10	-1.879	-0.568	-2.399	1.72	0.769
	HAD1I	-1.758	0.616	-2.262	0.434	-0.126
	HAD3I	-0.412	2.223	0.075	0.654	0.792
	HAD5I	-3.186	-0.72	-1.456	-0.813	-0.719
	HAD7	-4.418	-2.211	-1.166	-1.212	-0.18
	HAD11I	1.028	2.313	0.164	-0.027	-1.648
	HAD13I	-0.114	2.98	-1.65	1.084	0.793
	HAD2	-1.026	0.669	-0.81	0.989	1.327
	HAD4	-0.308	2.114	1.311	1.793	3.557
	HAD6I	-1.3	-2.362	-2.535	-2.018	-0.195
	HAD10I	-0.255	1.38	-0.612	0.535	-0.148
	HAD12	-0.306	-1.155	-1.425	-2.264	1.372
	HAD14	-1.225	-0.208	-0.483	-1.063	0.41
	PAIN	0.249	0.645	-0.121	-1.952	-0.585
	PRISMREV	0.914	-0.286	-2.128	0.198	-0.675
	Standardized	Residuals	(z-scores)	for	Covariances
	UCLA6	UCLA7	UCLA8	UCLA9	UCLA10
	________	________	________	________	________
	UCLA6	0.059
	UCLA7	-0.289	0.048
	UCLA8	0.774	-1.073	0.009
	UCLA9	-2.204	8.528	-0.784	0
	UCLA10	-2.008	11.153	-0.004	7.704	0.057
	HAD1I	-0.173	-0.886	-0.02	-1.482	-0.12
	HAD3I	1.039	-0.488	-0.244	0.05	1.1
	HAD5I	-0.522	0.269	-1.837	0.357	1.683
	HAD7	0.082	-1.663	-1.384	-1.323	-0.805
	HAD11I	2.411	-1.048	1.623	-1.154	-0.117
	HAD13I	0.767	0.637	1.122	0.627	1.779
	HAD2	1.322	-0.133	0.154	-0.309	1.455
	HAD4	1.484	-0.096	1.083	-0.312	1.09
	HAD6I	-1.579	-2.092	-1.903	-3.312	-2.113
	HAD10I	1.242	-0.297	0.603	-1.006	1.304
	HAD12	-1.246	-1.896	-0.284	-1.588	-0.665
	HAD14	1.166	0.157	0.192	-1.055	0.342
	PAIN	0.903	1.034	0.278	1.111	-1.331
	PRISMREV	0.87	-0.363	0.111	1.181	-0.054
	Standardized	Residuals	(z-scores)	for	Covariances
	HAD1I	HAD3I	HAD5I	HAD7	HAD11I
	________	________	________	________	________
	HAD1I	0.034
	HAD3I	-0.274	0.051
	HAD5I	999	-0.726	0.06
	HAD7	-0.242	-2.613	0.036	0
	HAD11I	0.647	-0.776	-0.881	-0.304	0
	HAD13I	-1.745	999	-0.997	-1.669	2.131
	HAD2	-1.338	-0.567	-1.104	1.807	-1.668
	HAD4	-0.405	-0.972	-1.23	2.206	-1.48
	HAD6I	-0.182	0.352	2.824	4.065	1.007
	HAD10I	1.266	0.945	2.625	2.417	1.61
	HAD12	-1.643	-1.543	-0.619	1.572	-1.493
	HAD14	0.334	0.069	-0.186	2.221	1.953
	PAIN	-0.375	-1.436	-0.342	1.579	0.57
	PRISMREV	0.555	-1.114	-0.366	3.422	0.343
	Standardized	Residuals	(z-scores)	for	Covariances
	HAD13I	HAD2	HAD4	HAD6I	HAD10I
	________	________	________	________	________
	HAD13I	0.037
	HAD2	-1.902	0.085
	HAD4	-1.728	10.433	0
	HAD6I	0.178	0.094	-0.379	0
	HAD10I	1.066	-1.192	-0.517	-0.636	0
	HAD12	-0.527	-1.158	0.91	-0.97	2.51
	HAD14	0.492	0.332	0.556	-2.328	0.028
	PAIN	0.507	0.437	-0.689	2.197	-0.932
	PRISMREV	-1.428	1.443	-0.811	1.459	-1.792
	Standardized	Residuals	(z-scores)	for	Covariances
	HAD12	HAD14	PAIN	PRISMREV
	________	________	________	________
	HAD12	0
	HAD14	0.694	0.031
	PAIN	-1.028	0.207	0.008
	PRISMREV	-1.02	0.679	999	999
	Normalized	Residuals	for	Covariances
	UCLA1	UCLA2	UCLA3	UCLA4	UCLA5
	________	________	________	________	________
	UCLA1	0
	UCLA2	0.048	0
	UCLA3	1.075	-0.213	0
	UCLA4	0.314	0.058	-0.922	0
	UCLA5	0.339	-0.323	1.006	0.797	0
	UCLA6	-0.087	1.069	0.984	0.249	-0.511
	UCLA7	-0.754	-0.71	-1.363	0.246	-1.038
	UCLA8	-0.666	0.741	0.315	-0.952	0.807
	UCLA9	-1.083	-0.449	-0.884	-0.512	-1.373
	UCLA10	-1.204	-0.316	-1.467	0.584	0.391
	HAD1I	-1.251	0.418	-1.6	0.301	-0.088
	HAD3I	-0.309	1.676	0.056	0.497	0.597
	HAD5I	-2.354	-0.521	-1.046	-0.59	-0.54
	HAD7	-3.288	-1.593	-0.851	-0.886	-0.132
	HAD11I	0.916	1.989	0.143	-0.023	-1.427
	HAD13I	-0.086	2.221	-1.216	0.818	0.614
	HAD2	-0.825	0.512	-0.632	0.74	1.075
	HAD4	-0.238	1.569	0.973	1.288	2.811
	HAD6I	-0.957	-1.558	-1.713	-1.248	-0.141
	HAD10I	-0.21	1.089	-0.496	0.402	-0.12
	HAD12	-0.243	-0.815	-1.047	-1.53	1.074
	HAD14	-1	-0.16	-0.391	-0.771	0.341
	PAIN	0.186	0.384	-0.076	-1.218	-0.404
	PRISMREV	0.684	-0.176	-1.325	0.128	-0.429
	Normalized	Residuals	for	Covariances
	UCLA6	UCLA7	UCLA8	UCLA9	UCLA10
	________	________	________	________	________
	UCLA6	0
	UCLA7	-0.159	0
	UCLA8	0.396	-0.746	0
	UCLA9	-1.222	3.531	-0.6	0
	UCLA10	-1.222	2.965	-0.002	3.722	0
	HAD1I	-0.114	-0.625	-0.015	-1.203	-0.088
	HAD3I	0.739	-0.366	-0.179	0.04	0.874
	HAD5I	-0.369	0.203	-1.49	0.296	1.321
	HAD7	0.06	-1.259	-1.219	-1.088	-0.634
	HAD11I	2.078	-0.923	1.467	-1.065	-0.103
	HAD13I	0.555	0.488	0.907	0.522	1.411
	HAD2	1.014	-0.106	0.126	-0.265	1.196
	HAD4	1.029	-0.073	0.841	-0.254	0.831
	HAD6I	-0.965	-1.429	-1.462	-2.659	-1.568
	HAD10I	0.973	-0.242	0.506	-0.878	1.096
	HAD12	-0.837	-1.45	-0.217	-1.334	-0.533
	HAD14	0.89	0.128	0.162	-0.918	0.286
	PAIN	0.5	0.799	0.243	0.962	-0.988
	PRISMREV	0.555	-0.263	0.097	0.979	-0.038
	Normalized	Residuals	for	Covariances
	HAD1I	HAD3I	HAD5I	HAD7	HAD11I
	________	________	________	________	________
	HAD1I	0
	HAD3I	-0.1	0
	HAD5I	0.905	-0.318	0.001
	HAD7	-0.112	-1.249	0.018	0
	HAD11I	0.329	-0.409	-0.583	-0.217	0
	HAD13I	-0.641	1.928	-0.528	-0.862	1.046
	HAD2	-0.948	-0.418	-0.827	1.319	-1.448
	HAD4	-0.27	-0.648	-0.88	1.506	-1.224
	HAD6I	-0.119	0.221	1.724	2.791	0.831
	HAD10I	0.914	0.614	1.799	1.842	1.397
	HAD12	-1.267	-1.165	-0.481	1.177	-1.31
	HAD14	0.26	0.051	-0.144	1.741	1.712
	PAIN	-0.193	-0.714	-0.214	1.128	0.477
	PRISMREV	0.242	-0.53	-0.227	2.19	0.274
	Normalized	Residuals	for	Covariances
	HAD13I	HAD2	HAD4	HAD6I	HAD10I
	________	________	________	________	________
	HAD13I	0
	HAD2	-1.438	0
	HAD4	-1.186	1.134	0
	HAD6I	0.118	0.047	-0.117	0
	HAD10I	0.745	-0.708	-0.256	-0.403	0
	HAD12	-0.387	-0.648	0.336	-0.594	1.227
	HAD14	0.376	0.169	0.231	-1.491	0.02
	PAIN	0.27	0.321	-0.458	1.37	-0.725
	PRISMREV	-0.816	0.805	-0.406	0.854	-1.206
	Normalized	Residuals	for	Covariances
	HAD12	HAD14	PAIN	PRISMREV
	________	________	________	________
	HAD12	0
	HAD14	0.427	0
	PAIN	-0.733	0.153	0
	PRISMREV	-0.64	0.378	0	0
TECHNICAL	4	OUTPUT
	ESTIMATES	DERIVED	FROM	THE	MODEL
	ESTIMATED	MEANS	FOR	THE	LATENT	VARIABLES
	ANX	DEP	LON	PAIN	PRISMREV
	________	________	________	________	________
	0	0	0	7.713	19.094
	S.E.	FOR	ESTIMATED	MEANS	FOR	THE	LATENT	VARIABLES
	ANX	DEP	LON	PAIN	PRISMREV
	________	________	________	________	________
	0	0	0	0.127	0.334
	EST./S.E.	FOR	ESTIMATED	MEANS	FOR	THE	LATENT	VARIABLES
	ANX	DEP	LON	PAIN	PRISMREV
	________	________	________	________	________
	0	0	0	60.768	57.113
	TWO-TAILED	P-VALUE	FOR	ESTIMATED	MEANS	FOR	THE	LATENT	VARIABLES
	ANX	DEP	LON	PAIN	PRISMREV
	________	________	________	________	________
	1	1	1	0	0
	ESTIMATED	COVARIANCE	MATRIX	FOR	THE	LATENT	VARIABLES
	ANX	DEP	LON	PAIN	PRISMREV
	________	________	________	________	________
	ANX	0.346
	DEP	0.239	0.374
	LON	-0.227	-0.225	0.449
	PAIN	0.418	0.327	-0.213	5.107
	PRISMREV	1.389	1.529	-0.957	5.904	35.433
	S.E.	FOR	ESTIMATED	COVARIANCE	MATRIX	FOR	THE	LATENT	VARIABLES
	ANX	DEP	LON	PAIN	PRISMREV
	________	________	________	________	________
	ANX	0.05
	DEP	0.033	0.06
	LON	0.036	0.036	0.07
	PAIN	0.09	0.089	0.094	0.451
	PRISMREV	0.256	0.266	0.248	1.028	3.267
	EST./S.E.	FOR	ESTIMATED	COVARIANCE	MATRIX	FOR	THE	LATENT	VARIABLES
	ANX	DEP	LON	PAIN	PRISMREV
	________	________	________	________	________
	ANX	6.863
	DEP	7.352	6.253
	LON	-6.377	-6.213	6.385
	PAIN	4.635	3.663	-2.257	11.323
	PRISMREV	5.418	5.752	-3.857	5.744	10.846
	TWO-TAILED	P-VALUE	FOR	ESTIMATED	COVARIANCE	MATRIX	FOR	THE	LATENT	VARIABLES
	ANX	DEP	LON	PAIN	PRISMREV
	________	________	________	________	________
	ANX	0
	DEP	0	0
	LON	0	0	0
	PAIN	0	0	0.024	0
	PRISMREV	0	0	0	0	0
	ESTIMATED	CORRELATION	MATRIX	FOR	THE	LATENT	VARIABLES
	ANX	DEP	LON	PAIN	PRISMREV
	________	________	________	________	________
	ANX	1
	DEP	0.665	1
	LON	-0.575	-0.548	1
	PAIN	0.314	0.237	-0.141	1
	PRISMREV	0.397	0.42	-0.24	0.439	1
	S.E.	FOR	ESTIMATED	CORRELATION	MATRIX	FOR	THE	LATENT	VARIABLES
	ANX	DEP	LON	PAIN	PRISMREV
	________	________	________	________	________
	ANX	0
	DEP	0.056	0
	LON	0.049	0.056	0
	PAIN	0.059	0.061	0.062	0
	PRISMREV	0.055	0.054	0.057	0.058	0
	EST./S.E.	FOR	ESTIMATED	CORRELATION	MATRIX	FOR	THE	LATENT	VARIABLES
	ANX	DEP	LON	PAIN	PRISMREV
	________	________	________	________	________
	ANX	999
	DEP	11.973	999
	LON	-11.619	-9.713	999
	PAIN	5.363	3.861	-2.27	999
	PRISMREV	7.273	7.738	-4.21	7.578	999
	TWO-TAILED	P-VALUE	FOR	ESTIMATED	CORRELATION	MATRIX	FOR	THE	LATENT	VARIABLES
	ANX	DEP	LON	PAIN	PRISMREV
	________	________	________	________	________
	ANX	0
	DEP	0	0
	LON	0	0	0
	PAIN	0	0	0.023	0
	PRISMREV	0	0	0	0	0
	Beginning	Time:	09:51:33
	Ending	Time:	09:51:34
	Elapsed	Time:	00:00:01
MUTHEN	&	MUTHEN
3463	Stoner	Ave.
Los	Angeles,	CA	90066
Tel:	-310	391-9971
Fax:	-310	391-8971
Web:	www.StatModel.com
Support:	Support@StatModel.com
Copyright	(c)	1998-2022	Muthen	&	Muthen
