# Supplementary material for: Loneliness is associated with depression, anxiety, pain, and suffering in fibromyalgia: results from a structural equation modeling analysis
Source: Rheumatol Int. 2026 Jan 27;46(2):35. doi: 10.1007/s00296-025-06036-6 (PMC12847196; doi:10.1007/s00296-025-06036-6)
Supplement: Supplementary file 2 — Supplementary file2 (XLSX 73 kb) [file 296_2025_6036_MOESM2_ESM.xlsx]

## Sheet: Hoja1
Mplus	VERSION	8.8	(Mac)
MUTHEN	&	MUTHEN
10/15/2025	11:36:00	AM
INPUT	INSTRUCTIONS
	DATA:	FILE	IS	fibroori.dat;
	VARIABLE:	NAMES	ARE	id	Edad	Est	Actifi	Antide	PRISM	FIQR1a	FIQR1b	FIQR1c
	FIQR1d	FIQR1e	FIQR1f	FIQR1g	FIQR1h	FIQR1i	FIQR2a	FIQR2b	PAIN	FIQR3b
	FIQR3c	FIQR3d	FIQR3e	FIQR3f	FIQR3g	FIQR3h	FIQR3i	FIQR3j	TRATO	TRAPRO
	PARETO	PAREPRO	VivTO	VivPRO	PerTO	PerPRO	SalfaTO	SalfaPRO	SalproTO
	SalproPRO	fahijTOT	fahijPRO	MiscTOT	MiscPRO	otros	UCLA1	UCLA2	UCLA3
	UCLA4	UCLA5	UCLA6	UCLA7	UCLA8	UCLA9	UCLA10	HAD1	HAD1i	HAD3	HAD3i	HAD5
	HAD5i	HAD7	HAD9	HAD11	HAD11i	HAD13	HAD13i	HAD2	HAD4	HAD6	HAD6i	HAD8
	HAD8i	HAD10	HAD10i	HAD12	HAD14;
	USEVARIABLES	=	UCLA1	UCLA2	UCLA3
	UCLA4	UCLA5	UCLA6	UCLA7	UCLA8	UCLA10	HAD1i	HAD3i	!Ucla	9	(deleted	over	max	residual	corr)
	HAD5i	HAD7	HAD11i	!Deleted	item	HAD9	(deleted	val	colom)
	HAD13i	HAD2	HAD4	HAD6i	!Deleted	item	HAD8	(deleted	val	colom)
	HAD10i	HAD12	HAD14	PAIN	PRISMrev;
	missing	are	*;
	DEFINE:	PRISMrev	=	25.6	-	PRISM;
	ANALYSIS:	ESTIMATOR	=	MLR;
	ROTATION	=	geomin	(oblique);
	MODEL:
	ANX	BY	HAD1i	HAD3i
	HAD5i	HAD7	HAD11i
	HAD13i;
	DEP	BY	HAD2	HAD4	HAD6i
	HAD10i	HAD12	HAD14	;
	LON	BY	UCLA1	UCLA2	UCLA3
	UCLA4	UCLA5	UCLA6	UCLA7
	UCLA8	UCLA10;
	LON	WITH	PRISMrev	PAIN	ANX	DEP;
	DEP	WITH	ANX;
	DEP	WITH	PAIN	PRISMrev;
	ANX	WITH	PAIN	PRISMrev;
	PRISMrev	WITH	PAIN;
	OUTPUT:	STANDARDIZED	res	Tech4	CINTERVAL;
INPUT	READING	TERMINATED	NORMALLY
SUMMARY	OF	ANALYSIS
Number	of	groups	1
Number	of	observations	317
Number	of	dependent	variables	23
Number	of	independent	variables	0
Number	of	continuous	latent	variables	3
Observed	dependent	variables
	Continuous
	UCLA1	UCLA2	UCLA3	UCLA4	UCLA5	UCLA6
	UCLA7	UCLA8	UCLA10	HAD1I	HAD3I	HAD5I
	HAD7	HAD11I	HAD13I	HAD2	HAD4	HAD6I
	HAD10I	HAD12	HAD14	PAIN	PRISMREV
Continuous	latent	variables
	ANX	DEP	LON
Estimator	MLR
Information	matrix	OBSERVED
Maximum	number	of	iterations	1000
Convergence	criterion	0.500D-04
Maximum	number	of	steepest	descent	iterations	20
Maximum	number	of	iterations	for	H1	2000
Convergence	criterion	for	H1	0.100D-03
Input	data	file(s)
	fibroori.dat
Input	data	format	FREE
SUMMARY	OF	DATA
	Number	of	missing	data	patterns	1
COVARIANCE	COVERAGE	OF	DATA
Minimum	covariance	coverage	value	0.1
	PROPORTION	OF	DATA	PRESENT
	Covariance	Coverage
	UCLA1	UCLA2	UCLA3	UCLA4	UCLA5
	________	________	________	________	________
	UCLA1	1
	UCLA2	1	1
	UCLA3	1	1	1
	UCLA4	1	1	1	1
	UCLA5	1	1	1	1	1
	UCLA6	1	1	1	1	1
	UCLA7	1	1	1	1	1
	UCLA8	1	1	1	1	1
	UCLA10	1	1	1	1	1
	HAD1I	1	1	1	1	1
	HAD3I	1	1	1	1	1
	HAD5I	1	1	1	1	1
	HAD7	1	1	1	1	1
	HAD11I	1	1	1	1	1
	HAD13I	1	1	1	1	1
	HAD2	1	1	1	1	1
	HAD4	1	1	1	1	1
	HAD6I	1	1	1	1	1
	HAD10I	1	1	1	1	1
	HAD12	1	1	1	1	1
	HAD14	1	1	1	1	1
	PAIN	1	1	1	1	1
	PRISMREV	1	1	1	1	1
	Covariance	Coverage
	UCLA6	UCLA7	UCLA8	UCLA10	HAD1I
	________	________	________	________	________
	UCLA6	1
	UCLA7	1	1
	UCLA8	1	1	1
	UCLA10	1	1	1	1
	HAD1I	1	1	1	1	1
	HAD3I	1	1	1	1	1
	HAD5I	1	1	1	1	1
	HAD7	1	1	1	1	1
	HAD11I	1	1	1	1	1
	HAD13I	1	1	1	1	1
	HAD2	1	1	1	1	1
	HAD4	1	1	1	1	1
	HAD6I	1	1	1	1	1
	HAD10I	1	1	1	1	1
	HAD12	1	1	1	1	1
	HAD14	1	1	1	1	1
	PAIN	1	1	1	1	1
	PRISMREV	1	1	1	1	1
	Covariance	Coverage
	HAD3I	HAD5I	HAD7	HAD11I	HAD13I
	________	________	________	________	________
	HAD3I	1
	HAD5I	1	1
	HAD7	1	1	1
	HAD11I	1	1	1	1
	HAD13I	1	1	1	1	1
	HAD2	1	1	1	1	1
	HAD4	1	1	1	1	1
	HAD6I	1	1	1	1	1
	HAD10I	1	1	1	1	1
	HAD12	1	1	1	1	1
	HAD14	1	1	1	1	1
	PAIN	1	1	1	1	1
	PRISMREV	1	1	1	1	1
	Covariance	Coverage
	HAD2	HAD4	HAD6I	HAD10I	HAD12
	________	________	________	________	________
	HAD2	1
	HAD4	1	1
	HAD6I	1	1	1
	HAD10I	1	1	1	1
	HAD12	1	1	1	1	1
	HAD14	1	1	1	1	1
	PAIN	1	1	1	1	1
	PRISMREV	1	1	1	1	1
	Covariance	Coverage
	HAD14	PAIN	PRISMREV
	________	________	________
	HAD14	1
	PAIN	1	1
	PRISMREV	1	1	1
UNIVARIATE	SAMPLE	STATISTICS
	UNIVARIATE	HIGHER-ORDER	MOMENT	DESCRIPTIVE	STATISTICS
	Variable/	Mean/	Skewness/	Minimum/	%	with	Percentiles
	Sample	Size	Variance	Kurtosis	Maximum	Min/Max	20%/60%	40%/80%	Median
	UCLA1	2.35	0.291	1	0.2555	1	2	2
	317	1.168	-1.184	4	0.2145	2	4
	UCLA2	2.42	0.101	1	0.2808	1	2	2
	317	1.272	-1.374	4	0.2334	3	4
	UCLA3	2.697	-0.208	1	0.1924	2	2	3
	317	1.252	-1.341	4	0.3281	3	4
	UCLA4	2.259	0.303	1	0.3375	1	2	2
	317	1.252	-1.289	4	0.1924	3	3
	UCLA5	2.656	-0.137	1	0.1893	2	2	3
	317	1.216	-1.326	4	0.306	3	4
	UCLA6	2.517	0.032	1	0.2492	1	2	2
	317	1.322	-1.434	4	0.2871	3	4
	UCLA7	2.681	-0.212	1	0.1956	2	2	3
	317	1.227	-1.304	4	0.3091	3	4
	UCLA8	2.754	0.897	1	0.1577	2	2	3
	317	1.353	6.246	11	0.0032	3	4
	UCLA10	2.874	-0.414	1	0.1483	2	3	3
	317	1.214	-1.228	4	0.4038	4	4
	HAD1I	1.549	0.285	0	0.0726	1	1	1
	317	0.714	-0.677	3	0.1609	2	2
	HAD3I	1.656	-0.22	0	0.183	1	1	2
	317	1.109	-1.155	3	0.2587	2	3
	HAD5I	1.666	-0.171	0	0.205	0	1	2
	317	1.276	-1.373	3	0.3218	2	3
	HAD7	1.621	-0.258	0	0.0662	1	1	2
	317	0.544	-0.175	3	0.0883	2	2
	HAD11I	1.59	0.069	0	0.1577	1	1	1
	317	1.113	-1.258	3	0.2776	2	3
	HAD13I	1.552	0.119	0	0.1514	1	1	1
	317	1.036	-1.145	3	0.2429	2	3
	HAD2	0.902	0.552	0	0.4826	0	0	1
	317	0.972	-1.079	3	0.0568	1	2
	HAD4	0.672	0.836	0	0.4606	0	0	1
	317	0.517	0.278	3	0.0158	1	1
	HAD6I	1.025	0.346	0	0.2965	0	1	1
	317	0.693	-0.659	3	0.0379	1	2
	HAD10I	0.962	0.608	0	0.4637	0	0	1
	317	1.09	-0.982	3	0.1009	1	2
	HAD12	0.909	0.753	0	0.4385	0	0	1
	317	0.954	-0.548	3	0.0883	1	2
	HAD14	0.839	1.053	0	0.47	0	0	1
	317	0.993	0.015	3	0.1199	1	1
	PAIN	7.713	-0.977	0	0.0095	6	8	8
	317	5.107	0.472	10	0.3028	9	10
	PRISMREV	19.094	-1.092	1	0.0032	15.01	18.74	19.98
	317	35.432	0.695	25.57	0.0095	21.82	24.83
THE	MODEL	ESTIMATION	TERMINATED	NORMALLY
MODEL	FIT	INFORMATION
Number	of	Free	Parameters	77
Loglikelihood
	H0	Value	-10102.5
	H0	Scaling	Correction	Factor	1.156
	for	MLR
	H1	Value	-9906.81
	H1	Scaling	Correction	Factor	1.0815
	for	MLR
Information	Criteria
	Akaike	(AIC)	20359
	Bayesian	(BIC)	20648.4
	Sample-Size	Adjusted	BIC	20404.2
	(n*	=	(n	+	2)	/	24)
Chi-Square	Test	of	Model	Fit
	Value	370.753*
	Degrees	of	Freedom	222
	P-Value	0
	Scaling	Correction	Factor	1.0556
	for	MLR
*	The	chi-square	value	for	MLM,	MLMV,	MLR,	ULSMV,	WLSM	and	WLSMV	cannot	be	used
	for	chi-square	difference	testing	in	the	regular	way.	MLM,	MLR	and	WLSM
	chi-square	difference	testing	is	described	on	the	Mplus	website.	MLMV,	WLSMV,
	and	ULSMV	difference	testing	is	done	using	the	DIFFTEST	option.
RMSEA	(Root	Mean	Square	Error	Of	Approximation)
	Estimate	0.046
	90	Percent	C.I.	0.038	0.054
	Probability	RMSEA	<=	0.05	0.786
CFI/TLI
	CFI	0.931
	TLI	0.921
Chi-Square	Test	of	Model	Fit	for	the	Baseline	Model
	Value	2408.91
	Degrees	of	Freedom	253
	P-Value	0
SRMR	(Standardized	Root	Mean	Square	Residual)
	Value	0.05
MODEL	RESULTS
	Two-Tailed
	Estimate	S.E.	Est./S.E.	P-Value
	ANX	BY
	HAD1I	1	0	999	999
	HAD3I	1.317	0.119	11.085	0
	HAD5I	1.292	0.108	11.911	0
	HAD7	0.704	0.083	8.522	0
	HAD11I	0.722	0.11	6.567	0
	HAD13I	1.263	0.12	10.513	0
	DEP	BY
	HAD2	1	0	999	999
	HAD4	0.818	0.067	12.276	0
	HAD6I	0.842	0.091	9.235	0
	HAD10I	0.905	0.104	8.685	0
	HAD12	0.927	0.106	8.727	0
	HAD14	0.826	0.1	8.228	0
	LON	BY
	UCLA1	1	0	999	999
	UCLA2	1.19	0.107	11.152	0
	UCLA3	1.145	0.099	11.545	0
	UCLA4	1.202	0.105	11.433	0
	UCLA5	1.097	0.107	10.248	0
	UCLA6	1.325	0.113	11.676	0
	UCLA7	1.007	0.107	9.439	0
	UCLA8	1.067	0.119	8.963	0
	UCLA10	0.981	0.109	9	0
	LON	WITH
	PRISMREV	-0.981	0.252	-3.898	0
	PAIN	-0.221	0.095	-2.326	0.02
	ANX	-0.228	0.036	-6.355	0
	DEP	-0.223	0.036	-6.141	0
	DEP	WITH
	ANX	0.239	0.033	7.354	0
	PAIN	0.327	0.089	3.66	0
	PRISMREV	1.53	0.266	5.754	0
	ANX	WITH
	PAIN	0.417	0.09	4.634	0
	PRISMREV	1.387	0.256	5.414	0
	PRISMREV	WITH
	PAIN	5.903	1.028	5.744	0
	Means
	PAIN	7.713	0.127	60.768	0
	PRISMREV	19.094	0.334	57.113	0
	Intercepts
	UCLA1	2.35	0.061	38.724	0
	UCLA2	2.42	0.063	38.198	0
	UCLA3	2.697	0.063	42.915	0
	UCLA4	2.259	0.063	35.945	0
	UCLA5	2.656	0.062	42.883	0
	UCLA6	2.517	0.065	38.978	0
	UCLA7	2.681	0.062	43.107	0
	UCLA8	2.754	0.065	42.158	0
	UCLA10	2.874	0.062	46.432	0
	HAD1I	1.549	0.047	32.625	0
	HAD3I	1.656	0.059	28.002	0
	HAD5I	1.666	0.063	26.251	0
	HAD7	1.621	0.041	39.127	0
	HAD11I	1.59	0.059	26.837	0
	HAD13I	1.552	0.057	27.15	0
	HAD2	0.902	0.055	16.297	0
	HAD4	0.672	0.04	16.639	0
	HAD6I	1.025	0.047	21.922	0
	HAD10I	0.962	0.059	16.408	0
	HAD12	0.909	0.055	16.563	0
	HAD14	0.839	0.056	14.992	0
	Variances
	PAIN	5.107	0.451	11.324	0
	PRISMREV	35.432	3.267	10.846	0
	ANX	0.346	0.05	6.851	0
	DEP	0.374	0.06	6.275	0
	LON	0.458	0.071	6.429	0
	Residual	Variances
	UCLA1	0.71	0.065	10.963	0
	UCLA2	0.624	0.063	9.958	0
	UCLA3	0.652	0.064	10.235	0
	UCLA4	0.59	0.057	10.353	0
	UCLA5	0.665	0.064	10.464	0
	UCLA6	0.518	0.058	8.951	0
	UCLA7	0.762	0.066	11.5	0
	UCLA8	0.832	0.262	3.177	0.001
	UCLA10	0.774	0.065	11.883	0
	HAD1I	0.369	0.04	9.107	0
	HAD3I	0.51	0.055	9.325	0
	HAD5I	0.699	0.075	9.329	0
	HAD7	0.373	0.034	10.881	0
	HAD11I	0.933	0.063	14.786	0
	HAD13I	0.485	0.056	8.729	0
	HAD2	0.597	0.059	10.115	0
	HAD4	0.267	0.041	6.493	0
	HAD6I	0.428	0.043	9.984	0
	HAD10I	0.784	0.07	11.225	0
	HAD12	0.632	0.07	9.047	0
	HAD14	0.737	0.068	10.81	0
QUALITY	OF	NUMERICAL	RESULTS
	Condition	Number	for	the	Information	Matrix	0.000978
	(ratio	of	smallest	to	largest	eigenvalue)
STANDARDIZED	MODEL	RESULTS
STDYX	Standardization
	Two-Tailed
	Estimate	S.E.	Est./S.E.	P-Value
	ANX	BY
	HAD1I	0.696	0.04	17.416	0
	HAD3I	0.735	0.035	20.801	0
	HAD5I	0.672	0.042	15.947	0
	HAD7	0.561	0.05	11.309	0
	HAD11I	0.402	0.055	7.287	0
	HAD13I	0.729	0.038	19.329	0
	DEP	BY
	HAD2	0.621	0.044	13.953	0
	HAD4	0.696	0.047	14.901	0
	HAD6I	0.619	0.046	13.593	0
	HAD10I	0.53	0.05	10.55	0
	HAD12	0.581	0.052	11.068	0
	HAD14	0.507	0.051	9.955	0
	LON	BY
	UCLA1	0.626	0.043	14.681	0
	UCLA2	0.714	0.035	20.547	0
	UCLA3	0.692	0.036	19.246	0
	UCLA4	0.727	0.032	22.528	0
	UCLA5	0.673	0.04	16.966	0
	UCLA6	0.78	0.029	26.862	0
	UCLA7	0.615	0.042	14.52	0
	UCLA8	0.621	0.083	7.503	0
	UCLA10	0.602	0.043	14.142	0
	LON	WITH
	PRISMREV	-0.243	0.057	-4.254	0
	PAIN	-0.144	0.062	-2.339	0.019
	ANX	-0.573	0.05	-11.511	0
	DEP	-0.539	0.057	-9.506	0
	DEP	WITH
	ANX	0.665	0.056	11.962	0
	PAIN	0.237	0.061	3.857	0
	PRISMREV	0.42	0.054	7.734	0
	ANX	WITH
	PAIN	0.314	0.059	5.362	0
	PRISMREV	0.396	0.055	7.269	0
	PRISMREV	WITH
	PAIN	0.439	0.058	7.578	0
	Means
	PAIN	3.413	0.191	17.894	0
	PRISMREV	3.208	0.19	16.889	0
	Intercepts
	UCLA1	2.175	0.065	33.571	0
	UCLA2	2.145	0.069	31.156	0
	UCLA3	2.41	0.088	27.36	0
	UCLA4	2.019	0.059	34.074	0
	UCLA5	2.409	0.085	28.227	0
	UCLA6	2.189	0.071	30.742	0
	UCLA7	2.421	0.089	27.09	0
	UCLA8	2.368	0.181	13.051	0
	UCLA10	2.608	0.103	25.208	0
	HAD1I	1.832	0.071	25.894	0
	HAD3I	1.573	0.077	20.484	0
	HAD5I	1.474	0.071	20.797	0
	HAD7	2.198	0.109	20.152	0
	HAD11I	1.507	0.064	23.387	0
	HAD13I	1.525	0.064	23.67	0
	HAD2	0.915	0.047	19.656	0
	HAD4	0.935	0.048	19.659	0
	HAD6I	1.231	0.058	21.075	0
	HAD10I	0.922	0.045	20.256	0
	HAD12	0.93	0.044	21.137	0
	HAD14	0.842	0.039	21.853	0
	Variances
	PAIN	1	0	999	999
	PRISMREV	1	0	999	999
	ANX	1	0	999	999
	DEP	1	0	999	999
	LON	1	0	999	999
	Residual	Variances
	UCLA1	0.608	0.053	11.379	0
	UCLA2	0.49	0.05	9.887	0
	UCLA3	0.521	0.05	10.456	0
	UCLA4	0.471	0.047	10.036	0
	UCLA5	0.547	0.053	10.249	0
	UCLA6	0.392	0.045	8.662	0
	UCLA7	0.622	0.052	11.922	0
	UCLA8	0.615	0.103	5.991	0
	UCLA10	0.637	0.051	12.412	0
	HAD1I	0.516	0.056	9.292	0
	HAD3I	0.46	0.052	8.844	0
	HAD5I	0.548	0.057	9.662	0
	HAD7	0.685	0.056	12.32	0
	HAD11I	0.838	0.044	18.88	0
	HAD13I	0.468	0.055	8.508	0
	HAD2	0.615	0.055	11.121	0
	HAD4	0.516	0.065	7.932	0
	HAD6I	0.617	0.056	10.955	0
	HAD10I	0.719	0.053	13.484	0
	HAD12	0.662	0.061	10.859	0
	HAD14	0.743	0.052	14.357	0
STDY	Standardization
	Two-Tailed
	Estimate	S.E.	Est./S.E.	P-Value
	ANX	BY
	HAD1I	0.696	0.04	17.416	0
	HAD3I	0.735	0.035	20.801	0
	HAD5I	0.672	0.042	15.947	0
	HAD7	0.561	0.05	11.309	0
	HAD11I	0.402	0.055	7.287	0
	HAD13I	0.729	0.038	19.329	0
	DEP	BY
	HAD2	0.621	0.044	13.953	0
	HAD4	0.696	0.047	14.901	0
	HAD6I	0.619	0.046	13.593	0
	HAD10I	0.53	0.05	10.55	0
	HAD12	0.581	0.052	11.068	0
	HAD14	0.507	0.051	9.955	0
	LON	BY
	UCLA1	0.626	0.043	14.681	0
	UCLA2	0.714	0.035	20.547	0
	UCLA3	0.692	0.036	19.246	0
	UCLA4	0.727	0.032	22.528	0
	UCLA5	0.673	0.04	16.966	0
	UCLA6	0.78	0.029	26.862	0
	UCLA7	0.615	0.042	14.52	0
	UCLA8	0.621	0.083	7.503	0
	UCLA10	0.602	0.043	14.142	0
	LON	WITH
	PRISMREV	-0.243	0.057	-4.254	0
	PAIN	-0.144	0.062	-2.339	0.019
	ANX	-0.573	0.05	-11.511	0
	DEP	-0.539	0.057	-9.506	0
	DEP	WITH
	ANX	0.665	0.056	11.962	0
	PAIN	0.237	0.061	3.857	0
	PRISMREV	0.42	0.054	7.734	0
	ANX	WITH
	PAIN	0.314	0.059	5.362	0
	PRISMREV	0.396	0.055	7.269	0
	PRISMREV	WITH
	PAIN	0.439	0.058	7.578	0
	Means
	PAIN	3.413	0.191	17.894	0
	PRISMREV	3.208	0.19	16.889	0
	Intercepts
	UCLA1	2.175	0.065	33.571	0
	UCLA2	2.145	0.069	31.156	0
	UCLA3	2.41	0.088	27.36	0
	UCLA4	2.019	0.059	34.074	0
	UCLA5	2.409	0.085	28.227	0
	UCLA6	2.189	0.071	30.742	0
	UCLA7	2.421	0.089	27.09	0
	UCLA8	2.368	0.181	13.051	0
	UCLA10	2.608	0.103	25.208	0
	HAD1I	1.832	0.071	25.894	0
	HAD3I	1.573	0.077	20.484	0
	HAD5I	1.474	0.071	20.797	0
	HAD7	2.198	0.109	20.152	0
	HAD11I	1.507	0.064	23.387	0
	HAD13I	1.525	0.064	23.67	0
	HAD2	0.915	0.047	19.656	0
	HAD4	0.935	0.048	19.659	0
	HAD6I	1.231	0.058	21.075	0
	HAD10I	0.922	0.045	20.256	0
	HAD12	0.93	0.044	21.137	0
	HAD14	0.842	0.039	21.853	0
	Variances
	PAIN	1	0	999	999
	PRISMREV	1	0	999	999
	ANX	1	0	999	999
	DEP	1	0	999	999
	LON	1	0	999	999
	Residual	Variances
	UCLA1	0.608	0.053	11.379	0
	UCLA2	0.49	0.05	9.887	0
	UCLA3	0.521	0.05	10.456	0
	UCLA4	0.471	0.047	10.036	0
	UCLA5	0.547	0.053	10.249	0
	UCLA6	0.392	0.045	8.662	0
	UCLA7	0.622	0.052	11.922	0
	UCLA8	0.615	0.103	5.991	0
	UCLA10	0.637	0.051	12.412	0
	HAD1I	0.516	0.056	9.292	0
	HAD3I	0.46	0.052	8.844	0
	HAD5I	0.548	0.057	9.662	0
	HAD7	0.685	0.056	12.32	0
	HAD11I	0.838	0.044	18.88	0
	HAD13I	0.468	0.055	8.508	0
	HAD2	0.615	0.055	11.121	0
	HAD4	0.516	0.065	7.932	0
	HAD6I	0.617	0.056	10.955	0
	HAD10I	0.719	0.053	13.484	0
	HAD12	0.662	0.061	10.859	0
	HAD14	0.743	0.052	14.357	0
STD	Standardization
	Two-Tailed
	Estimate	S.E.	Est./S.E.	P-Value
	ANX	BY
	HAD1I	0.588	0.043	13.703	0
	HAD3I	0.774	0.048	16.186	0
	HAD5I	0.76	0.053	14.449	0
	HAD7	0.414	0.044	9.373	0
	HAD11I	0.424	0.06	7.044	0
	HAD13I	0.742	0.048	15.623	0
	DEP	BY
	HAD2	0.612	0.049	12.55	0
	HAD4	0.5	0.039	12.772	0
	HAD6I	0.515	0.045	11.555	0
	HAD10I	0.554	0.056	9.861	0
	HAD12	0.567	0.056	10.142	0
	HAD14	0.506	0.059	8.578	0
	LON	BY
	UCLA1	0.677	0.053	12.859	0
	UCLA2	0.805	0.047	17.218	0
	UCLA3	0.775	0.047	16.492	0
	UCLA4	0.814	0.046	17.776	0
	UCLA5	0.742	0.051	14.488	0
	UCLA6	0.897	0.043	21.052	0
	UCLA7	0.681	0.053	12.935	0
	UCLA8	0.722	0.057	12.681	0
	UCLA10	0.664	0.053	12.482	0
	LON	WITH
	PRISMREV	-1.449	0.356	-4.076	0
	PAIN	-0.326	0.137	-2.377	0.017
	ANX	-0.573	0.05	-11.511	0
	DEP	-0.539	0.057	-9.506	0
	DEP	WITH
	ANX	0.665	0.056	11.962	0
	PAIN	0.535	0.142	3.773	0
	PRISMREV	2.5	0.366	6.824	0
	ANX	WITH
	PAIN	0.709	0.141	5.021	0
	PRISMREV	2.36	0.374	6.312	0
	PRISMREV	WITH
	PAIN	5.903	1.028	5.744	0
	Means
	PAIN	7.713	0.127	60.768	0
	PRISMREV	19.094	0.334	57.113	0
	Intercepts
	UCLA1	2.35	0.061	38.724	0
	UCLA2	2.42	0.063	38.198	0
	UCLA3	2.697	0.063	42.915	0
	UCLA4	2.259	0.063	35.945	0
	UCLA5	2.656	0.062	42.883	0
	UCLA6	2.517	0.065	38.978	0
	UCLA7	2.681	0.062	43.107	0
	UCLA8	2.754	0.065	42.158	0
	UCLA10	2.874	0.062	46.432	0
	HAD1I	1.549	0.047	32.625	0
	HAD3I	1.656	0.059	28.002	0
	HAD5I	1.666	0.063	26.251	0
	HAD7	1.621	0.041	39.127	0
	HAD11I	1.59	0.059	26.837	0
	HAD13I	1.552	0.057	27.15	0
	HAD2	0.902	0.055	16.297	0
	HAD4	0.672	0.04	16.639	0
	HAD6I	1.025	0.047	21.922	0
	HAD10I	0.962	0.059	16.408	0
	HAD12	0.909	0.055	16.563	0
	HAD14	0.839	0.056	14.992	0
	Variances
	PAIN	5.107	0.451	11.324	0
	PRISMREV	35.432	3.267	10.846	0
	ANX	1	0	999	999
	DEP	1	0	999	999
	LON	1	0	999	999
	Residual	Variances
	UCLA1	0.71	0.065	10.963	0
	UCLA2	0.624	0.063	9.958	0
	UCLA3	0.652	0.064	10.235	0
	UCLA4	0.59	0.057	10.353	0
	UCLA5	0.665	0.064	10.464	0
	UCLA6	0.518	0.058	8.951	0
	UCLA7	0.762	0.066	11.5	0
	UCLA8	0.832	0.262	3.177	0.001
	UCLA10	0.774	0.065	11.883	0
	HAD1I	0.369	0.04	9.107	0
	HAD3I	0.51	0.055	9.325	0
	HAD5I	0.699	0.075	9.329	0
	HAD7	0.373	0.034	10.881	0
	HAD11I	0.933	0.063	14.786	0
	HAD13I	0.485	0.056	8.729	0
	HAD2	0.597	0.059	10.115	0
	HAD4	0.267	0.041	6.493	0
	HAD6I	0.428	0.043	9.984	0
	HAD10I	0.784	0.07	11.225	0
	HAD12	0.632	0.07	9.047	0
	HAD14	0.737	0.068	10.81	0
R-SQUARE
	Observed	Two-Tailed
	Variable	Estimate	S.E.	Est./S.E.	P-Value
	UCLA1	0.392	0.053	7.341	0
	UCLA2	0.51	0.05	10.273	0
	UCLA3	0.479	0.05	9.623	0
	UCLA4	0.529	0.047	11.264	0
	UCLA5	0.453	0.053	8.483	0
	UCLA6	0.608	0.045	13.431	0
	UCLA7	0.378	0.052	7.26	0
	UCLA8	0.385	0.103	3.751	0
	UCLA10	0.363	0.051	7.071	0
	HAD1I	0.484	0.056	8.708	0
	HAD3I	0.54	0.052	10.4	0
	HAD5I	0.452	0.057	7.974	0
	HAD7	0.315	0.056	5.655	0
	HAD11I	0.162	0.044	3.644	0
	HAD13I	0.532	0.055	9.665	0
	HAD2	0.385	0.055	6.976	0
	HAD4	0.484	0.065	7.451	0
	HAD6I	0.383	0.056	6.796	0
	HAD10I	0.281	0.053	5.275	0
	HAD12	0.338	0.061	5.534	0
	HAD14	0.257	0.052	4.977	0
CONFIDENCE	INTERVALS	OF	MODEL	RESULTS
	Lower	0.005	Lower	0.025	Lower	0.05	Estimate	Upper	0.05	Upper	0.025	Upper	0.005
	ANX	BY
	HAD1I	1	1	1	1	1	1	1
	HAD3I	1.011	1.084	1.121	1.317	1.512	1.55	1.623
	HAD5I	1.013	1.079	1.114	1.292	1.47	1.505	1.571
	HAD7	0.491	0.542	0.568	0.704	0.84	0.866	0.917
	HAD11I	0.439	0.506	0.541	0.722	0.902	0.937	1.005
	HAD13I	0.953	1.027	1.065	1.263	1.46	1.498	1.572
	DEP	BY
	HAD2	1	1	1	1	1	1	1
	HAD4	0.646	0.687	0.708	0.818	0.927	0.948	0.989
	HAD6I	0.607	0.663	0.692	0.842	0.992	1.021	1.077
	HAD10I	0.636	0.701	0.733	0.905	1.076	1.109	1.173
	HAD12	0.654	0.719	0.752	0.927	1.102	1.135	1.201
	HAD14	0.568	0.629	0.661	0.826	0.991	1.023	1.085
	LON	BY
	UCLA1	1	1	1	1	1	1	1
	UCLA2	0.915	0.981	1.014	1.19	1.365	1.399	1.465
	UCLA3	0.889	0.95	0.982	1.145	1.308	1.339	1.4
	UCLA4	0.931	0.996	1.029	1.202	1.375	1.409	1.473
	UCLA5	0.821	0.887	0.921	1.097	1.273	1.307	1.372
	UCLA6	1.033	1.103	1.138	1.325	1.512	1.547	1.617
	UCLA7	0.732	0.798	0.831	1.007	1.182	1.216	1.282
	UCLA8	0.76	0.833	0.871	1.067	1.262	1.3	1.373
	UCLA10	0.7	0.767	0.802	0.981	1.16	1.195	1.262
	LON	WITH
	PRISMREV	-1.629	-1.474	-1.395	-0.981	-0.567	-0.488	-0.333
	PAIN	-0.465	-0.407	-0.377	-0.221	-0.065	-0.035	0.024
	ANX	-0.32	-0.298	-0.287	-0.228	-0.169	-0.158	-0.135
	DEP	-0.317	-0.294	-0.283	-0.223	-0.163	-0.152	-0.13
	DEP	WITH
	ANX	0.155	0.175	0.186	0.239	0.293	0.303	0.323
	PAIN	0.097	0.152	0.18	0.327	0.474	0.502	0.557
	PRISMREV	0.845	1.009	1.093	1.53	1.968	2.051	2.215
	ANX	WITH
	PAIN	0.185	0.241	0.269	0.417	0.565	0.594	0.649
	PRISMREV	0.727	0.885	0.966	1.387	1.809	1.89	2.047
	PRISMREV	WITH
	PAIN	3.256	3.889	4.213	5.903	7.594	7.918	8.551
	Means
	PAIN	7.386	7.464	7.504	7.713	7.922	7.962	8.04
	PRISMREV	18.233	18.439	18.544	19.094	19.644	19.75	19.955
	Intercepts
	UCLA1	2.194	2.231	2.25	2.35	2.45	2.469	2.506
	UCLA2	2.256	2.295	2.315	2.42	2.524	2.544	2.583
	UCLA3	2.535	2.574	2.594	2.697	2.801	2.82	2.859
	UCLA4	2.097	2.136	2.155	2.259	2.362	2.382	2.421
	UCLA5	2.497	2.535	2.554	2.656	2.758	2.778	2.816
	UCLA6	2.351	2.391	2.411	2.517	2.624	2.644	2.684
	UCLA7	2.521	2.559	2.579	2.681	2.784	2.803	2.842
	UCLA8	2.586	2.626	2.646	2.754	2.861	2.882	2.922
	UCLA10	2.714	2.753	2.772	2.874	2.976	2.995	3.033
	HAD1I	1.427	1.456	1.471	1.549	1.627	1.642	1.671
	HAD3I	1.504	1.54	1.559	1.656	1.753	1.772	1.808
	HAD5I	1.502	1.541	1.561	1.666	1.77	1.79	1.829
	HAD7	1.515	1.54	1.553	1.621	1.69	1.703	1.728
	HAD11I	1.437	1.474	1.492	1.59	1.687	1.706	1.743
	HAD13I	1.405	1.44	1.458	1.552	1.646	1.664	1.699
	HAD2	0.76	0.794	0.811	0.902	0.993	1.011	1.045
	HAD4	0.568	0.593	0.605	0.672	0.738	0.751	0.776
	HAD6I	0.905	0.934	0.948	1.025	1.102	1.117	1.146
	HAD10I	0.811	0.847	0.866	0.962	1.059	1.077	1.113
	HAD12	0.767	0.801	0.818	0.909	0.999	1.016	1.05
	HAD14	0.695	0.729	0.747	0.839	0.931	0.949	0.983
	Variances
	PAIN	3.945	4.223	4.365	5.107	5.849	5.991	6.268
	PRISMREV	27.018	29.029	30.058	35.432	40.806	41.835	43.846
	ANX	0.216	0.247	0.263	0.346	0.429	0.445	0.476
	DEP	0.221	0.258	0.276	0.374	0.473	0.491	0.528
	LON	0.274	0.318	0.341	0.458	0.575	0.597	0.641
	Residual	Variances
	UCLA1	0.543	0.583	0.603	0.71	0.816	0.837	0.876
	UCLA2	0.462	0.501	0.521	0.624	0.727	0.747	0.785
	UCLA3	0.488	0.527	0.547	0.652	0.757	0.777	0.816
	UCLA4	0.443	0.478	0.496	0.59	0.683	0.701	0.736
	UCLA5	0.502	0.541	0.561	0.665	0.77	0.79	0.829
	UCLA6	0.369	0.405	0.423	0.518	0.614	0.632	0.668
	UCLA7	0.592	0.632	0.653	0.762	0.871	0.892	0.933
	UCLA8	0.157	0.319	0.401	0.832	1.263	1.345	1.506
	UCLA10	0.606	0.646	0.667	0.774	0.881	0.901	0.941
	HAD1I	0.264	0.289	0.302	0.369	0.435	0.448	0.473
	HAD3I	0.369	0.402	0.42	0.51	0.599	0.617	0.65
	HAD5I	0.506	0.552	0.576	0.699	0.822	0.846	0.892
	HAD7	0.285	0.306	0.317	0.373	0.43	0.44	0.461
	HAD11I	0.77	0.809	0.829	0.933	1.036	1.056	1.095
	HAD13I	0.342	0.376	0.394	0.485	0.576	0.594	0.628
	HAD2	0.445	0.481	0.5	0.597	0.694	0.713	0.749
	HAD4	0.161	0.186	0.199	0.267	0.334	0.347	0.372
	HAD6I	0.317	0.344	0.357	0.428	0.498	0.512	0.538
	HAD10I	0.604	0.647	0.669	0.784	0.898	0.92	0.963
	HAD12	0.452	0.495	0.517	0.632	0.747	0.769	0.812
	HAD14	0.562	0.604	0.625	0.737	0.85	0.871	0.913
CONFIDENCE	INTERVALS	OF	STANDARDIZED	MODEL	RESULTS
STDYX	Standardization
	Lower	0.005	Lower	0.025	Lower	0.05	Estimate	Upper	0.05	Upper	0.025	Upper	0.005
	ANX	BY
	HAD1I	0.593	0.617	0.63	0.696	0.761	0.774	0.798
	HAD3I	0.644	0.666	0.677	0.735	0.793	0.804	0.826
	HAD5I	0.564	0.59	0.603	0.672	0.742	0.755	0.781
	HAD7	0.433	0.464	0.479	0.561	0.642	0.658	0.689
	HAD11I	0.26	0.294	0.311	0.402	0.493	0.51	0.544
	HAD13I	0.632	0.655	0.667	0.729	0.791	0.803	0.826
	DEP	BY
	HAD2	0.506	0.534	0.548	0.621	0.694	0.708	0.735
	HAD4	0.576	0.604	0.619	0.696	0.773	0.787	0.816
	HAD6I	0.502	0.53	0.544	0.619	0.694	0.708	0.736
	HAD10I	0.401	0.432	0.448	0.53	0.613	0.629	0.66
	HAD12	0.446	0.478	0.495	0.581	0.667	0.684	0.716
	HAD14	0.376	0.407	0.424	0.507	0.591	0.607	0.639
	LON	BY
	UCLA1	0.516	0.543	0.556	0.626	0.696	0.71	0.736
	UCLA2	0.624	0.646	0.657	0.714	0.771	0.782	0.803
	UCLA3	0.6	0.622	0.633	0.692	0.751	0.763	0.785
	UCLA4	0.644	0.664	0.674	0.727	0.78	0.79	0.81
	UCLA5	0.571	0.595	0.608	0.673	0.738	0.751	0.775
	UCLA6	0.705	0.723	0.732	0.78	0.827	0.837	0.854
	UCLA7	0.506	0.532	0.546	0.615	0.685	0.698	0.724
	UCLA8	0.407	0.458	0.484	0.621	0.757	0.783	0.834
	UCLA10	0.493	0.519	0.532	0.602	0.673	0.686	0.712
	LON	WITH
	PRISMREV	-0.391	-0.356	-0.338	-0.243	-0.149	-0.131	-0.096
	PAIN	-0.303	-0.265	-0.246	-0.144	-0.043	-0.023	0.015
	ANX	-0.701	-0.67	-0.655	-0.573	-0.491	-0.475	-0.445
	DEP	-0.685	-0.65	-0.632	-0.539	-0.446	-0.428	-0.393
	DEP	WITH
	ANX	0.522	0.556	0.574	0.665	0.756	0.774	0.808
	PAIN	0.079	0.116	0.136	0.237	0.338	0.357	0.395
	PRISMREV	0.28	0.314	0.331	0.42	0.509	0.527	0.56
	ANX	WITH
	PAIN	0.163	0.199	0.218	0.314	0.41	0.429	0.465
	PRISMREV	0.256	0.29	0.307	0.396	0.486	0.503	0.537
	PRISMREV	WITH
	PAIN	0.29	0.325	0.344	0.439	0.534	0.552	0.588
	Means
	PAIN	2.922	3.039	3.099	3.413	3.727	3.787	3.904
	PRISMREV	2.719	2.836	2.895	3.208	3.52	3.58	3.697
	Intercepts
	UCLA1	2.008	2.048	2.068	2.175	2.282	2.302	2.342
	UCLA2	1.968	2.01	2.032	2.145	2.259	2.28	2.323
	UCLA3	2.183	2.238	2.265	2.41	2.555	2.583	2.637
	UCLA4	1.866	1.903	1.921	2.019	2.116	2.135	2.171
	UCLA5	2.189	2.241	2.268	2.409	2.549	2.576	2.628
	UCLA6	2.006	2.05	2.072	2.189	2.306	2.329	2.373
	UCLA7	2.191	2.246	2.274	2.421	2.568	2.596	2.651
	UCLA8	1.901	2.012	2.069	2.368	2.666	2.723	2.835
	UCLA10	2.341	2.405	2.438	2.608	2.778	2.811	2.874
	HAD1I	1.65	1.694	1.716	1.832	1.949	1.971	2.015
	HAD3I	1.375	1.422	1.446	1.573	1.699	1.723	1.771
	HAD5I	1.292	1.335	1.358	1.474	1.591	1.613	1.657
	HAD7	1.917	1.984	2.018	2.198	2.377	2.411	2.479
	HAD11I	1.341	1.381	1.401	1.507	1.613	1.634	1.673
	HAD13I	1.359	1.399	1.419	1.525	1.631	1.651	1.691
	HAD2	0.795	0.824	0.839	0.915	0.992	1.007	1.035
	HAD4	0.812	0.841	0.856	0.935	1.013	1.028	1.057
	HAD6I	1.081	1.117	1.135	1.231	1.327	1.346	1.382
	HAD10I	0.804	0.832	0.847	0.922	0.996	1.011	1.039
	HAD12	0.817	0.844	0.858	0.93	1.003	1.017	1.044
	HAD14	0.743	0.767	0.779	0.842	0.905	0.918	0.941
	Variances
	PAIN	1	1	1	1	1	1	1
	PRISMREV	1	1	1	1	1	1	1
	ANX	1	1	1	1	1	1	1
	DEP	1	1	1	1	1	1	1
	LON	1	1	1	1	1	1	1
	Residual	Variances
	UCLA1	0.47	0.503	0.52	0.608	0.696	0.713	0.745
	UCLA2	0.363	0.393	0.409	0.49	0.572	0.588	0.618
	UCLA3	0.392	0.423	0.439	0.521	0.603	0.618	0.649
	UCLA4	0.35	0.379	0.394	0.471	0.548	0.563	0.592
	UCLA5	0.41	0.442	0.459	0.547	0.635	0.652	0.685
	UCLA6	0.275	0.303	0.318	0.392	0.467	0.481	0.509
	UCLA7	0.487	0.519	0.536	0.622	0.707	0.724	0.756
	UCLA8	0.351	0.414	0.446	0.615	0.784	0.816	0.879
	UCLA10	0.505	0.536	0.553	0.637	0.721	0.738	0.769
	HAD1I	0.373	0.407	0.425	0.516	0.608	0.625	0.659
	HAD3I	0.326	0.358	0.374	0.46	0.545	0.561	0.593
	HAD5I	0.402	0.437	0.455	0.548	0.641	0.659	0.694
	HAD7	0.542	0.576	0.594	0.685	0.777	0.794	0.829
	HAD11I	0.724	0.751	0.765	0.838	0.911	0.925	0.953
	HAD13I	0.326	0.36	0.378	0.468	0.559	0.576	0.61
	HAD2	0.472	0.506	0.524	0.615	0.705	0.723	0.757
	HAD4	0.348	0.388	0.409	0.516	0.623	0.643	0.683
	HAD6I	0.472	0.507	0.524	0.617	0.71	0.728	0.762
	HAD10I	0.582	0.614	0.631	0.719	0.807	0.823	0.856
	HAD12	0.505	0.543	0.562	0.662	0.763	0.782	0.82
	HAD14	0.609	0.641	0.657	0.743	0.828	0.844	0.876
STDY	Standardization
	Lower	0.005	Lower	0.025	Lower	0.05	Estimate	Upper	0.05	Upper	0.025	Upper	0.005
	ANX	BY
	HAD1I	0.593	0.617	0.63	0.696	0.761	0.774	0.798
	HAD3I	0.644	0.666	0.677	0.735	0.793	0.804	0.826
	HAD5I	0.564	0.59	0.603	0.672	0.742	0.755	0.781
	HAD7	0.433	0.464	0.479	0.561	0.642	0.658	0.689
	HAD11I	0.26	0.294	0.311	0.402	0.493	0.51	0.544
	HAD13I	0.632	0.655	0.667	0.729	0.791	0.803	0.826
	DEP	BY
	HAD2	0.506	0.534	0.548	0.621	0.694	0.708	0.735
	HAD4	0.576	0.604	0.619	0.696	0.773	0.787	0.816
	HAD6I	0.502	0.53	0.544	0.619	0.694	0.708	0.736
	HAD10I	0.401	0.432	0.448	0.53	0.613	0.629	0.66
	HAD12	0.446	0.478	0.495	0.581	0.667	0.684	0.716
	HAD14	0.376	0.407	0.424	0.507	0.591	0.607	0.639
	LON	BY
	UCLA1	0.516	0.543	0.556	0.626	0.696	0.71	0.736
	UCLA2	0.624	0.646	0.657	0.714	0.771	0.782	0.803
	UCLA3	0.6	0.622	0.633	0.692	0.751	0.763	0.785
	UCLA4	0.644	0.664	0.674	0.727	0.78	0.79	0.81
	UCLA5	0.571	0.595	0.608	0.673	0.738	0.751	0.775
	UCLA6	0.705	0.723	0.732	0.78	0.827	0.837	0.854
	UCLA7	0.506	0.532	0.546	0.615	0.685	0.698	0.724
	UCLA8	0.407	0.458	0.484	0.621	0.757	0.783	0.834
	UCLA10	0.493	0.519	0.532	0.602	0.673	0.686	0.712
	LON	WITH
	PRISMREV	-0.391	-0.356	-0.338	-0.243	-0.149	-0.131	-0.096
	PAIN	-0.303	-0.265	-0.246	-0.144	-0.043	-0.023	0.015
	ANX	-0.701	-0.67	-0.655	-0.573	-0.491	-0.475	-0.445
	DEP	-0.685	-0.65	-0.632	-0.539	-0.446	-0.428	-0.393
	DEP	WITH
	ANX	0.522	0.556	0.574	0.665	0.756	0.774	0.808
	PAIN	0.079	0.116	0.136	0.237	0.338	0.357	0.395
	PRISMREV	0.28	0.314	0.331	0.42	0.509	0.527	0.56
	ANX	WITH
	PAIN	0.163	0.199	0.218	0.314	0.41	0.429	0.465
	PRISMREV	0.256	0.29	0.307	0.396	0.486	0.503	0.537
	PRISMREV	WITH
	PAIN	0.29	0.325	0.344	0.439	0.534	0.552	0.588
	Means
	PAIN	2.922	3.039	3.099	3.413	3.727	3.787	3.904
	PRISMREV	2.719	2.836	2.895	3.208	3.52	3.58	3.697
	Intercepts
	UCLA1	2.008	2.048	2.068	2.175	2.282	2.302	2.342
	UCLA2	1.968	2.01	2.032	2.145	2.259	2.28	2.323
	UCLA3	2.183	2.238	2.265	2.41	2.555	2.583	2.637
	UCLA4	1.866	1.903	1.921	2.019	2.116	2.135	2.171
	UCLA5	2.189	2.241	2.268	2.409	2.549	2.576	2.628
	UCLA6	2.006	2.05	2.072	2.189	2.306	2.329	2.373
	UCLA7	2.191	2.246	2.274	2.421	2.568	2.596	2.651
	UCLA8	1.901	2.012	2.069	2.368	2.666	2.723	2.835
	UCLA10	2.341	2.405	2.438	2.608	2.778	2.811	2.874
	HAD1I	1.65	1.694	1.716	1.832	1.949	1.971	2.015
	HAD3I	1.375	1.422	1.446	1.573	1.699	1.723	1.771
	HAD5I	1.292	1.335	1.358	1.474	1.591	1.613	1.657
	HAD7	1.917	1.984	2.018	2.198	2.377	2.411	2.479
	HAD11I	1.341	1.381	1.401	1.507	1.613	1.634	1.673
	HAD13I	1.359	1.399	1.419	1.525	1.631	1.651	1.691
	HAD2	0.795	0.824	0.839	0.915	0.992	1.007	1.035
	HAD4	0.812	0.841	0.856	0.935	1.013	1.028	1.057
	HAD6I	1.081	1.117	1.135	1.231	1.327	1.346	1.382
	HAD10I	0.804	0.832	0.847	0.922	0.996	1.011	1.039
	HAD12	0.817	0.844	0.858	0.93	1.003	1.017	1.044
	HAD14	0.743	0.767	0.779	0.842	0.905	0.918	0.941
	Variances
	PAIN	1	1	1	1	1	1	1
	PRISMREV	1	1	1	1	1	1	1
	ANX	1	1	1	1	1	1	1
	DEP	1	1	1	1	1	1	1
	LON	1	1	1	1	1	1	1
	Residual	Variances
	UCLA1	0.47	0.503	0.52	0.608	0.696	0.713	0.745
	UCLA2	0.363	0.393	0.409	0.49	0.572	0.588	0.618
	UCLA3	0.392	0.423	0.439	0.521	0.603	0.618	0.649
	UCLA4	0.35	0.379	0.394	0.471	0.548	0.563	0.592
	UCLA5	0.41	0.442	0.459	0.547	0.635	0.652	0.685
	UCLA6	0.275	0.303	0.318	0.392	0.467	0.481	0.509
	UCLA7	0.487	0.519	0.536	0.622	0.707	0.724	0.756
	UCLA8	0.351	0.414	0.446	0.615	0.784	0.816	0.879
	UCLA10	0.505	0.536	0.553	0.637	0.721	0.738	0.769
	HAD1I	0.373	0.407	0.425	0.516	0.608	0.625	0.659
	HAD3I	0.326	0.358	0.374	0.46	0.545	0.561	0.593
	HAD5I	0.402	0.437	0.455	0.548	0.641	0.659	0.694
	HAD7	0.542	0.576	0.594	0.685	0.777	0.794	0.829
	HAD11I	0.724	0.751	0.765	0.838	0.911	0.925	0.953
	HAD13I	0.326	0.36	0.378	0.468	0.559	0.576	0.61
	HAD2	0.472	0.506	0.524	0.615	0.705	0.723	0.757
	HAD4	0.348	0.388	0.409	0.516	0.623	0.643	0.683
	HAD6I	0.472	0.507	0.524	0.617	0.71	0.728	0.762
	HAD10I	0.582	0.614	0.631	0.719	0.807	0.823	0.856
	HAD12	0.505	0.543	0.562	0.662	0.763	0.782	0.82
	HAD14	0.609	0.641	0.657	0.743	0.828	0.844	0.876
STD	Standardization
	Lower	0.005	Lower	0.025	Lower	0.05	Estimate	Upper	0.05	Upper	0.025	Upper	0.005
	ANX	BY
	HAD1I	0.477	0.504	0.517	0.588	0.658	0.672	0.698
	HAD3I	0.651	0.68	0.695	0.774	0.853	0.868	0.897
	HAD5I	0.624	0.657	0.673	0.76	0.846	0.863	0.895
	HAD7	0.3	0.327	0.341	0.414	0.486	0.5	0.528
	HAD11I	0.269	0.306	0.325	0.424	0.523	0.542	0.579
	HAD13I	0.62	0.649	0.664	0.742	0.82	0.835	0.865
	DEP	BY
	HAD2	0.486	0.516	0.532	0.612	0.692	0.708	0.738
	HAD4	0.399	0.424	0.436	0.5	0.565	0.577	0.601
	HAD6I	0.4	0.428	0.442	0.515	0.589	0.603	0.63
	HAD10I	0.409	0.444	0.461	0.554	0.646	0.664	0.698
	HAD12	0.423	0.458	0.475	0.567	0.659	0.677	0.712
	HAD14	0.354	0.39	0.409	0.506	0.603	0.621	0.657
	LON	BY
	UCLA1	0.541	0.574	0.59	0.677	0.763	0.78	0.812
	UCLA2	0.685	0.713	0.728	0.805	0.882	0.897	0.926
	UCLA3	0.654	0.683	0.697	0.775	0.852	0.867	0.896
	UCLA4	0.696	0.724	0.738	0.814	0.889	0.903	0.931
	UCLA5	0.61	0.642	0.658	0.742	0.826	0.843	0.874
	UCLA6	0.787	0.813	0.826	0.897	0.967	0.98	1.006
	UCLA7	0.546	0.578	0.595	0.681	0.768	0.785	0.817
	UCLA8	0.575	0.61	0.628	0.722	0.815	0.833	0.868
	UCLA10	0.527	0.56	0.576	0.664	0.751	0.768	0.801
	LON	WITH
	PRISMREV	-2.365	-2.146	-2.034	-1.449	-0.864	-0.752	-0.533
	PAIN	-0.68	-0.595	-0.552	-0.326	-0.101	-0.057	0.027
	ANX	-0.701	-0.67	-0.655	-0.573	-0.491	-0.475	-0.445
	DEP	-0.685	-0.65	-0.632	-0.539	-0.446	-0.428	-0.393
	DEP	WITH
	ANX	0.522	0.556	0.574	0.665	0.756	0.774	0.808
	PAIN	0.17	0.257	0.302	0.535	0.768	0.812	0.9
	PRISMREV	1.557	1.782	1.898	2.5	3.103	3.219	3.444
	ANX	WITH
	PAIN	0.345	0.433	0.477	0.709	0.942	0.986	1.073
	PRISMREV	1.397	1.627	1.745	2.36	2.975	3.093	3.323
	PRISMREV	WITH
	PAIN	3.256	3.889	4.213	5.903	7.594	7.918	8.551
	Means
	PAIN	7.386	7.464	7.504	7.713	7.922	7.962	8.04
	PRISMREV	18.233	18.439	18.544	19.094	19.644	19.75	19.955
	Intercepts
	UCLA1	2.194	2.231	2.25	2.35	2.45	2.469	2.506
	UCLA2	2.256	2.295	2.315	2.42	2.524	2.544	2.583
	UCLA3	2.535	2.574	2.594	2.697	2.801	2.82	2.859
	UCLA4	2.097	2.136	2.155	2.259	2.362	2.382	2.421
	UCLA5	2.497	2.535	2.554	2.656	2.758	2.778	2.816
	UCLA6	2.351	2.391	2.411	2.517	2.624	2.644	2.684
	UCLA7	2.521	2.559	2.579	2.681	2.784	2.803	2.842
	UCLA8	2.586	2.626	2.646	2.754	2.861	2.882	2.922
	UCLA10	2.714	2.753	2.772	2.874	2.976	2.995	3.033
	HAD1I	1.427	1.456	1.471	1.549	1.627	1.642	1.671
	HAD3I	1.504	1.54	1.559	1.656	1.753	1.772	1.808
	HAD5I	1.502	1.541	1.561	1.666	1.77	1.79	1.829
	HAD7	1.515	1.54	1.553	1.621	1.69	1.703	1.728
	HAD11I	1.437	1.474	1.492	1.59	1.687	1.706	1.743
	HAD13I	1.405	1.44	1.458	1.552	1.646	1.664	1.699
	HAD2	0.76	0.794	0.811	0.902	0.993	1.011	1.045
	HAD4	0.568	0.593	0.605	0.672	0.738	0.751	0.776
	HAD6I	0.905	0.934	0.948	1.025	1.102	1.117	1.146
	HAD10I	0.811	0.847	0.866	0.962	1.059	1.077	1.113
	HAD12	0.767	0.801	0.818	0.909	0.999	1.016	1.05
	HAD14	0.695	0.729	0.747	0.839	0.931	0.949	0.983
	Variances
	PAIN	3.945	4.223	4.365	5.107	5.849	5.991	6.268
	PRISMREV	27.018	29.029	30.058	35.432	40.806	41.835	43.846
	ANX	1	1	1	1	1	1	1
	DEP	1	1	1	1	1	1	1
	LON	1	1	1	1	1	1	1
	Residual	Variances
	UCLA1	0.543	0.583	0.603	0.71	0.816	0.837	0.876
	UCLA2	0.462	0.501	0.521	0.624	0.727	0.747	0.785
	UCLA3	0.488	0.527	0.547	0.652	0.757	0.777	0.816
	UCLA4	0.443	0.478	0.496	0.59	0.683	0.701	0.736
	UCLA5	0.502	0.541	0.561	0.665	0.77	0.79	0.829
	UCLA6	0.369	0.405	0.423	0.518	0.614	0.632	0.668
	UCLA7	0.592	0.632	0.653	0.762	0.871	0.892	0.933
	UCLA8	0.157	0.319	0.401	0.832	1.263	1.345	1.506
	UCLA10	0.606	0.646	0.667	0.774	0.881	0.901	0.941
	HAD1I	0.264	0.289	0.302	0.369	0.435	0.448	0.473
	HAD3I	0.369	0.402	0.42	0.51	0.599	0.617	0.65
	HAD5I	0.506	0.552	0.576	0.699	0.822	0.846	0.892
	HAD7	0.285	0.306	0.317	0.373	0.43	0.44	0.461
	HAD11I	0.77	0.809	0.829	0.933	1.036	1.056	1.095
	HAD13I	0.342	0.376	0.394	0.485	0.576	0.594	0.628
	HAD2	0.445	0.481	0.5	0.597	0.694	0.713	0.749
	HAD4	0.161	0.186	0.199	0.267	0.334	0.347	0.372
	HAD6I	0.317	0.344	0.357	0.428	0.498	0.512	0.538
	HAD10I	0.604	0.647	0.669	0.784	0.898	0.92	0.963
	HAD12	0.452	0.495	0.517	0.632	0.747	0.769	0.812
	HAD14	0.562	0.604	0.625	0.737	0.85	0.871	0.913
RESIDUAL	OUTPUT
	ESTIMATED	MODEL	AND	RESIDUALS	(OBSERVED	-	ESTIMATED)
	Model	Estimated	Means
	UCLA1	UCLA2	UCLA3	UCLA4	UCLA5
	________	________	________	________	________
	2.35	2.42	2.697	2.259	2.656
	Model	Estimated	Means
	UCLA6	UCLA7	UCLA8	UCLA10	HAD1I
	________	________	________	________	________
	2.517	2.681	2.754	2.874	1.549
	Model	Estimated	Means
	HAD3I	HAD5I	HAD7	HAD11I	HAD13I
	________	________	________	________	________
	1.656	1.666	1.621	1.59	1.552
	Model	Estimated	Means
	HAD2	HAD4	HAD6I	HAD10I	HAD12
	________	________	________	________	________
	0.902	0.672	1.025	0.962	0.909
	Model	Estimated	Means
	HAD14	PAIN	PRISMREV
	________	________	________
	0.839	7.713	19.094
	Residuals	for	Means
	UCLA1	UCLA2	UCLA3	UCLA4	UCLA5
	________	________	________	________	________
	0	0	0	0	0
	Residuals	for	Means
	UCLA6	UCLA7	UCLA8	UCLA10	HAD1I
	________	________	________	________	________
	0	0	0	0	0
	Residuals	for	Means
	HAD3I	HAD5I	HAD7	HAD11I	HAD13I
	________	________	________	________	________
	0	0	0	0	0
	Residuals	for	Means
	HAD2	HAD4	HAD6I	HAD10I	HAD12
	________	________	________	________	________
	0	0	0	0	0
	Residuals	for	Means
	HAD14	PAIN	PRISMREV
	________	________	________
	0	0	0
	Standardized	Residuals	(z-scores)	for	Means
	UCLA1	UCLA2	UCLA3	UCLA4	UCLA5
	________	________	________	________	________
	0	0	0	0	0
	Standardized	Residuals	(z-scores)	for	Means
	UCLA6	UCLA7	UCLA8	UCLA10	HAD1I
	________	________	________	________	________
	0	0	0	0	0
	Standardized	Residuals	(z-scores)	for	Means
	HAD3I	HAD5I	HAD7	HAD11I	HAD13I
	________	________	________	________	________
	0	0	0	0	0
	Standardized	Residuals	(z-scores)	for	Means
	HAD2	HAD4	HAD6I	HAD10I	HAD12
	________	________	________	________	________
	0	0	0	0	0
	Standardized	Residuals	(z-scores)	for	Means
	HAD14	PAIN	PRISMREV
	________	________	________
	0	0	0
	Normalized	Residuals	for	Means
	UCLA1	UCLA2	UCLA3	UCLA4	UCLA5
	________	________	________	________	________
	0	0	0	0	0
	Normalized	Residuals	for	Means
	UCLA6	UCLA7	UCLA8	UCLA10	HAD1I
	________	________	________	________	________
	0	0	0	0	0
	Normalized	Residuals	for	Means
	HAD3I	HAD5I	HAD7	HAD11I	HAD13I
	________	________	________	________	________
	0	0	0	0	0
	Normalized	Residuals	for	Means
	HAD2	HAD4	HAD6I	HAD10I	HAD12
	________	________	________	________	________
	0	0	0	0	0
	Normalized	Residuals	for	Means
	HAD14	PAIN	PRISMREV
	________	________	________
	0	0	0
	Model	Estimated	Covariances
	UCLA1	UCLA2	UCLA3	UCLA4	UCLA5
	________	________	________	________	________
	UCLA1	1.168
	UCLA2	0.545	1.272
	UCLA3	0.524	0.624	1.252
	UCLA4	0.551	0.655	0.63	1.252
	UCLA5	0.502	0.597	0.575	0.604	1.216
	UCLA6	0.607	0.722	0.695	0.729	0.665
	UCLA7	0.461	0.549	0.528	0.554	0.506
	UCLA8	0.488	0.581	0.559	0.587	0.536
	UCLA10	0.449	0.534	0.514	0.54	0.493
	HAD1I	-0.228	-0.271	-0.261	-0.274	-0.25
	HAD3I	-0.3	-0.357	-0.343	-0.361	-0.329
	HAD5I	-0.294	-0.35	-0.337	-0.354	-0.323
	HAD7	-0.16	-0.191	-0.184	-0.193	-0.176
	HAD11I	-0.164	-0.196	-0.188	-0.198	-0.18
	HAD13I	-0.288	-0.342	-0.329	-0.346	-0.315
	HAD2	-0.223	-0.266	-0.256	-0.268	-0.245
	HAD4	-0.182	-0.217	-0.209	-0.219	-0.2
	HAD6I	-0.188	-0.224	-0.215	-0.226	-0.206
	HAD10I	-0.202	-0.24	-0.231	-0.243	-0.221
	HAD12	-0.207	-0.246	-0.237	-0.249	-0.227
	HAD14	-0.184	-0.219	-0.211	-0.222	-0.202
	PAIN	-0.221	-0.263	-0.253	-0.265	-0.242
	PRISMREV	-0.981	-1.167	-1.123	-1.179	-1.076
	Model	Estimated	Covariances
	UCLA6	UCLA7	UCLA8	UCLA10	HAD1I
	________	________	________	________	________
	UCLA6	1.322
	UCLA7	0.611	1.227
	UCLA8	0.647	0.492	1.353
	UCLA10	0.595	0.452	0.479	1.214
	HAD1I	-0.302	-0.229	-0.243	-0.224	0.714
	HAD3I	-0.397	-0.302	-0.32	-0.294	0.455
	HAD5I	-0.39	-0.296	-0.314	-0.289	0.447
	HAD7	-0.212	-0.161	-0.171	-0.157	0.243
	HAD11I	-0.218	-0.166	-0.175	-0.161	0.249
	HAD13I	-0.381	-0.29	-0.307	-0.282	0.436
	HAD2	-0.296	-0.225	-0.238	-0.219	0.239
	HAD4	-0.242	-0.184	-0.195	-0.179	0.196
	HAD6I	-0.249	-0.189	-0.2	-0.184	0.201
	HAD10I	-0.268	-0.203	-0.215	-0.198	0.216
	HAD12	-0.274	-0.208	-0.221	-0.203	0.222
	HAD14	-0.244	-0.186	-0.197	-0.181	0.198
	PAIN	-0.293	-0.222	-0.235	-0.217	0.417
	PRISMREV	-1.299	-0.988	-1.046	-0.962	1.387
	Model	Estimated	Covariances
	HAD3I	HAD5I	HAD7	HAD11I	HAD13I
	________	________	________	________	________
	HAD3I	1.109
	HAD5I	0.588	1.276
	HAD7	0.32	0.314	0.544
	HAD11I	0.328	0.322	0.176	1.113
	HAD13I	0.575	0.564	0.307	0.315	1.036
	HAD2	0.315	0.309	0.168	0.173	0.302
	HAD4	0.258	0.253	0.138	0.141	0.247
	HAD6I	0.265	0.26	0.142	0.145	0.254
	HAD10I	0.285	0.28	0.152	0.156	0.273
	HAD12	0.292	0.287	0.156	0.16	0.28
	HAD14	0.26	0.255	0.139	0.143	0.25
	PAIN	0.549	0.539	0.294	0.301	0.527
	PRISMREV	1.827	1.793	0.977	1.001	1.752
	Model	Estimated	Covariances
	HAD2	HAD4	HAD6I	HAD10I	HAD12
	________	________	________	________	________
	HAD2	0.971
	HAD4	0.306	0.517
	HAD6I	0.315	0.258	0.693
	HAD10I	0.339	0.277	0.285	1.09
	HAD12	0.347	0.284	0.292	0.314	0.954
	HAD14	0.309	0.253	0.261	0.28	0.287
	PAIN	0.327	0.268	0.275	0.296	0.303
	PRISMREV	1.53	1.251	1.288	1.384	1.419
	Model	Estimated	Covariances
	HAD14	PAIN	PRISMREV
	________	________	________
	HAD14	0.993
	PAIN	0.27	5.107
	PRISMREV	1.264	5.903	35.432
	Model	Estimated	Correlations
	UCLA1	UCLA2	UCLA3	UCLA4	UCLA5
	________	________	________	________	________
	UCLA1	1
	UCLA2	0.447	1
	UCLA3	0.434	0.494	1
	UCLA4	0.455	0.519	0.503	1
	UCLA5	0.421	0.48	0.466	0.489	1
	UCLA6	0.488	0.557	0.54	0.567	0.525
	UCLA7	0.385	0.439	0.426	0.447	0.414
	UCLA8	0.389	0.443	0.43	0.451	0.418
	UCLA10	0.377	0.43	0.417	0.438	0.405
	HAD1I	-0.249	-0.284	-0.276	-0.29	-0.268
	HAD3I	-0.264	-0.301	-0.291	-0.306	-0.283
	HAD5I	-0.241	-0.275	-0.267	-0.28	-0.259
	HAD7	-0.201	-0.229	-0.222	-0.234	-0.216
	HAD11I	-0.144	-0.164	-0.159	-0.168	-0.155
	HAD13I	-0.262	-0.298	-0.289	-0.304	-0.281
	HAD2	-0.21	-0.239	-0.232	-0.243	-0.225
	HAD4	-0.235	-0.268	-0.26	-0.273	-0.252
	HAD6I	-0.209	-0.238	-0.231	-0.243	-0.224
	HAD10I	-0.179	-0.204	-0.198	-0.208	-0.192
	HAD12	-0.196	-0.224	-0.217	-0.228	-0.211
	HAD14	-0.171	-0.195	-0.189	-0.199	-0.184
	PAIN	-0.09	-0.103	-0.1	-0.105	-0.097
	PRISMREV	-0.152	-0.174	-0.169	-0.177	-0.164
	Model	Estimated	Correlations
	UCLA6	UCLA7	UCLA8	UCLA10	HAD1I
	________	________	________	________	________
	UCLA6	1
	UCLA7	0.48	1
	UCLA8	0.484	0.382	1
	UCLA10	0.47	0.371	0.374	1
	HAD1I	-0.311	-0.245	-0.247	-0.24	1
	HAD3I	-0.328	-0.259	-0.261	-0.254	0.511
	HAD5I	-0.3	-0.237	-0.239	-0.232	0.468
	HAD7	-0.25	-0.198	-0.199	-0.194	0.39
	HAD11I	-0.18	-0.142	-0.143	-0.139	0.28
	HAD13I	-0.326	-0.257	-0.259	-0.252	0.507
	HAD2	-0.261	-0.206	-0.208	-0.202	0.287
	HAD4	-0.292	-0.231	-0.233	-0.226	0.322
	HAD6I	-0.26	-0.205	-0.207	-0.201	0.286
	HAD10I	-0.223	-0.176	-0.177	-0.172	0.245
	HAD12	-0.244	-0.193	-0.194	-0.189	0.269
	HAD14	-0.213	-0.168	-0.17	-0.165	0.235
	PAIN	-0.113	-0.089	-0.09	-0.087	0.218
	PRISMREV	-0.19	-0.15	-0.151	-0.147	0.276
	Model	Estimated	Correlations
	HAD3I	HAD5I	HAD7	HAD11I	HAD13I
	________	________	________	________	________
	HAD3I	1
	HAD5I	0.494	1
	HAD7	0.412	0.377	1
	HAD11I	0.296	0.27	0.226	1
	HAD13I	0.536	0.49	0.409	0.293	1
	HAD2	0.304	0.278	0.232	0.166	0.301
	HAD4	0.34	0.311	0.26	0.186	0.338
	HAD6I	0.303	0.277	0.231	0.166	0.3
	HAD10I	0.259	0.237	0.198	0.142	0.257
	HAD12	0.284	0.26	0.217	0.155	0.282
	HAD14	0.248	0.227	0.189	0.136	0.246
	PAIN	0.231	0.211	0.176	0.126	0.229
	PRISMREV	0.291	0.267	0.222	0.159	0.289
	Model	Estimated	Correlations
	HAD2	HAD4	HAD6I	HAD10I	HAD12
	________	________	________	________	________
	HAD2	1
	HAD4	0.432	1
	HAD6I	0.384	0.431	1
	HAD10I	0.329	0.369	0.328	1
	HAD12	0.361	0.404	0.36	0.308	1
	HAD14	0.315	0.353	0.314	0.269	0.295
	PAIN	0.147	0.165	0.146	0.125	0.137
	PRISMREV	0.261	0.292	0.26	0.223	0.244
	Model	Estimated	Correlations
	HAD14	PAIN	PRISMREV
	________	________	________
	HAD14	1
	PAIN	0.12	1
	PRISMREV	0.213	0.439	1
	Residuals	for	Covariances
	UCLA1	UCLA2	UCLA3	UCLA4	UCLA5
	________	________	________	________	________
	UCLA1	0
	UCLA2	-0.004	0
	UCLA3	0.061	-0.023	0
	UCLA4	0.015	0	-0.069	0
	UCLA5	0.013	-0.03	0.056	0.044	0
	UCLA6	-0.018	0.061	0.049	0.007	-0.049
	UCLA7	-0.04	-0.033	-0.085	0.033	-0.06
	UCLA8	-0.052	0.043	0.016	-0.072	0.055
	UCLA10	-0.067	-0.005	-0.089	0.054	0.038
	HAD1I	-0.062	0.022	-0.084	0.015	-0.003
	HAD3I	-0.018	0.113	0.006	0.033	0.04
	HAD5I	-0.16	-0.036	-0.07	-0.042	-0.035
	HAD7	-0.149	-0.076	-0.038	-0.044	-0.005
	HAD11I	0.062	0.134	0.01	-0.002	-0.093
	HAD13I	-0.003	0.142	-0.075	0.052	0.042
	HAD2	-0.052	0.029	-0.042	0.041	0.066
	HAD4	-0.012	0.071	0.043	0.055	0.125
	HAD6I	-0.051	-0.087	-0.093	-0.068	-0.009
	HAD10I	-0.015	0.07	-0.036	0.022	-0.009
	HAD12	-0.017	-0.053	-0.065	-0.093	0.063
	HAD14	-0.062	-0.013	-0.027	-0.049	0.021
	PAIN	0.034	0.061	-0.001	-0.171	-0.049
	PRISMREV	0.28	-0.045	-0.466	0.07	-0.129
	Residuals	for	Covariances
	UCLA6	UCLA7	UCLA8	UCLA10	HAD1I
	________	________	________	________	________
	UCLA6	0
	UCLA7	0.002	0
	UCLA8	0.02	-0.046	0
	UCLA10	-0.073	0.224	0.013	0
	HAD1I	-0.004	-0.041	0	-0.013	0
	HAD3I	0.052	-0.035	-0.011	0.046	-0.005
	HAD5I	-0.024	0.004	-0.115	0.079	0.046
	HAD7	0.005	-0.066	-0.077	-0.036	-0.004
	HAD11I	0.149	-0.069	0.109	-0.013	0.017
	HAD13I	0.039	0.021	0.067	0.077	-0.03
	HAD2	0.066	-0.018	0.006	0.065	-0.044
	HAD4	0.046	-0.012	0.038	0.027	-0.009
	HAD6I	-0.054	-0.084	-0.087	-0.093	-0.004
	HAD10I	0.066	-0.026	0.033	0.064	0.047
	HAD12	-0.054	-0.102	-0.016	-0.045	-0.061
	HAD14	0.056	-0.001	0.009	0.009	0.014
	PAIN	0.085	0.121	0.058	-0.145	-0.02
	PRISMREV	0.266	-0.118	0.076	-0.032	0.071
	Residuals	for	Covariances
	HAD3I	HAD5I	HAD7	HAD11I	HAD13I
	________	________	________	________	________
	HAD3I	0
	HAD5I	-0.022	0
	HAD7	-0.056	0.001	0
	HAD11I	-0.025	-0.04	-0.009	0
	HAD13I	0.107	-0.035	-0.038	0.063	0
	HAD2	-0.024	-0.052	0.056	-0.087	-0.078
	HAD4	-0.027	-0.041	0.047	-0.052	-0.047
	HAD6I	0.012	0.089	0.104	0.042	0.006
	HAD10I	0.036	0.115	0.086	0.09	0.044
	HAD12	-0.068	-0.03	0.049	-0.078	-0.021
	HAD14	0.003	-0.01	0.078	0.107	0.022
	PAIN	-0.096	-0.032	0.115	0.067	0.036
	PRISMREV	-0.186	-0.093	0.604	0.098	-0.289
	Residuals	for	Covariances
	HAD2	HAD4	HAD6I	HAD10I	HAD12
	________	________	________	________	________
	HAD2	0
	HAD4	0.047	0
	HAD6I	0.003	-0.003	0
	HAD10I	-0.043	-0.012	-0.019	0
	HAD12	-0.038	0.014	-0.028	0.07	0
	HAD14	0.009	0.01	-0.073	0.001	0.026
	PAIN	0.042	-0.043	0.142	-0.096	-0.087
	PRISMREV	0.257	-0.098	0.253	-0.398	-0.2
	Residuals	for	Covariances
	HAD14	PAIN	PRISMREV
	________	________	________
	HAD14	0
	PAIN	0.018	0
	PRISMREV	0.113	0	0
	Residuals	for	Correlations
	UCLA1	UCLA2	UCLA3	UCLA4	UCLA5
	________	________	________	________	________
	UCLA1	0
	UCLA2	-0.003	0
	UCLA3	0.051	-0.019	0
	UCLA4	0.012	0	-0.055	0
	UCLA5	0.011	-0.025	0.045	0.035	0
	UCLA6	-0.015	0.047	0.038	0.006	-0.039
	UCLA7	-0.034	-0.027	-0.068	0.026	-0.049
	UCLA8	-0.041	0.033	0.012	-0.056	0.043
	UCLA10	-0.057	-0.004	-0.072	0.044	0.031
	HAD1I	-0.068	0.023	-0.089	0.016	-0.003
	HAD3I	-0.016	0.095	0.005	0.028	0.035
	HAD5I	-0.131	-0.028	-0.056	-0.033	-0.028
	HAD7	-0.187	-0.092	-0.046	-0.053	-0.006
	HAD11I	0.054	0.113	0.009	-0.002	-0.08
	HAD13I	-0.003	0.124	-0.065	0.045	0.037
	HAD2	-0.049	0.026	-0.038	0.037	0.061
	HAD4	-0.015	0.087	0.054	0.068	0.158
	HAD6I	-0.057	-0.092	-0.099	-0.073	-0.01
	HAD10I	-0.013	0.059	-0.031	0.019	-0.008
	HAD12	-0.016	-0.048	-0.06	-0.086	0.059
	HAD14	-0.058	-0.011	-0.024	-0.044	0.019
	PAIN	0.014	0.024	-0.001	-0.068	-0.02
	PRISMREV	0.043	-0.007	-0.07	0.011	-0.02
	Residuals	for	Correlations
	UCLA6	UCLA7	UCLA8	UCLA10	HAD1I
	________	________	________	________	________
	UCLA6	0
	UCLA7	0.001	0
	UCLA8	0.015	-0.036	0
	UCLA10	-0.057	0.183	0.011	0
	HAD1I	-0.004	-0.043	0	-0.014	0
	HAD3I	0.043	-0.03	-0.009	0.04	-0.005
	HAD5I	-0.018	0.003	-0.088	0.064	0.048
	HAD7	0.005	-0.081	-0.089	-0.044	-0.006
	HAD11I	0.123	-0.059	0.089	-0.012	0.019
	HAD13I	0.033	0.018	0.057	0.069	-0.034
	HAD2	0.058	-0.016	0.005	0.06	-0.052
	HAD4	0.055	-0.015	0.046	0.034	-0.015
	HAD6I	-0.057	-0.091	-0.09	-0.102	-0.006
	HAD10I	0.055	-0.023	0.027	0.056	0.054
	HAD12	-0.048	-0.094	-0.014	-0.042	-0.074
	HAD14	0.049	-0.001	0.008	0.008	0.016
	PAIN	0.033	0.049	0.022	-0.058	-0.01
	PRISMREV	0.039	-0.018	0.011	-0.005	0.014
	Residuals	for	Correlations
	HAD3I	HAD5I	HAD7	HAD11I	HAD13I
	________	________	________	________	________
	HAD3I	0
	HAD5I	-0.018	0
	HAD7	-0.072	0.001	0
	HAD11I	-0.022	-0.033	-0.012	0
	HAD13I	0.1	-0.031	-0.051	0.059	0
	HAD2	-0.023	-0.046	0.078	-0.083	-0.077
	HAD4	-0.035	-0.05	0.089	-0.068	-0.064
	HAD6I	0.013	0.094	0.17	0.047	0.007
	HAD10I	0.033	0.097	0.111	0.082	0.042
	HAD12	-0.066	-0.027	0.068	-0.075	-0.022
	HAD14	0.003	-0.008	0.105	0.102	0.022
	PAIN	-0.04	-0.013	0.069	0.028	0.015
	PRISMREV	-0.03	-0.014	0.137	0.016	-0.048
	Residuals	for	Correlations
	HAD2	HAD4	HAD6I	HAD10I	HAD12
	________	________	________	________	________
	HAD2	0
	HAD4	0.066	0
	HAD6I	0.003	-0.006	0
	HAD10I	-0.042	-0.016	-0.022	0
	HAD12	-0.039	0.02	-0.035	0.069	0
	HAD14	0.009	0.013	-0.089	0.001	0.027
	PAIN	0.019	-0.027	0.075	-0.04	-0.039
	PRISMREV	0.044	-0.023	0.051	-0.064	-0.034
	Residuals	for	Correlations
	HAD14	PAIN	PRISMREV
	________	________	________
	HAD14	0
	PAIN	0.008	0
	PRISMREV	0.019	0	0
	Standardized	Residuals	(z-scores)	for	Covariances
	UCLA1	UCLA2	UCLA3	UCLA4	UCLA5
	________	________	________	________	________
	UCLA1	0.026
	UCLA2	-0.1	0.033
	UCLA3	1.824	-0.598	0.033
	UCLA4	0.407	-0.004	-1.801	0.041
	UCLA5	0.345	-0.865	1.872	1.882	0.047
	UCLA6	-0.485	2.683	2.328	0.22	-1.319
	UCLA7	-0.947	-0.874	-1.836	1.192	-1.459
	UCLA8	-1.3	2.152	0.321	-1.694	1.156
	UCLA10	-1.623	-0.141	-2.154	2.72	1.156
	HAD1I	-1.742	0.612	-2.245	0.417	-0.086
	HAD3I	-0.379	2.229	0.121	0.647	0.841
	HAD5I	-3.182	-0.714	-1.42	-0.822	-0.674
	HAD7	-4.432	-2.218	-1.14	-1.226	-0.146
	HAD11I	1.038	2.306	0.178	-0.04	-1.635
	HAD13I	-0.076	2.991	-1.618	1.085	0.843
	HAD2	-1.06	0.603	-0.842	0.905	1.302
	HAD4	-0.343	2.05	1.283	1.702	3.546
	HAD6I	-1.35	-2.45	-2.584	-2.12	-0.247
	HAD10I	-0.283	1.321	-0.64	0.46	-0.175
	HAD12	-0.343	-1.232	-1.468	-2.356	1.337
	HAD14	-1.255	-0.268	-0.512	-1.135	0.386
	PAIN	0.326	0.744	-0.016	-1.87	-0.5
	PRISMREV	1.01	-0.193	-2.058	0.28	-0.569
	Standardized	Residuals	(z-scores)	for	Covariances
	UCLA6	UCLA7	UCLA8	UCLA10	HAD1I
	________	________	________	________	________
	UCLA6	0.075
	UCLA7	0.051	0.05
	UCLA8	0.484	-0.835	0.012
	UCLA10	-1.731	9.96	0.35	0.056
	HAD1I	-0.121	-1.106	-0.012	-0.355	0.042
	HAD3I	1.103	-0.706	-0.228	0.878	-0.255
	HAD5I	-0.465	0.07	-1.824	1.474	999
	HAD7	0.119	-1.801	-1.38	-0.96	-0.224
	HAD11I	2.428	-1.146	1.621	-0.226	0.679
	HAD13I	0.834	0.424	1.136	1.56	-1.745
	HAD2	1.294	-0.349	0.108	1.226	-1.334
	HAD4	1.456	-0.351	1.028	0.804	-0.406
	HAD6I	-1.649	-2.302	-1.955	-2.315	-0.151
	HAD10I	1.214	-0.475	0.561	1.11	1.271
	HAD12	-1.296	-2.08	-0.338	-0.862	-1.629
	HAD14	1.137	-0.024	0.153	0.166	0.339
	PAIN	1.051	1.006	0.32	-1.315	-0.367
	PRISMREV	1.013	-0.417	0.155	-0.123	0.567
	Standardized	Residuals	(z-scores)	for	Covariances
	HAD3I	HAD5I	HAD7	HAD11I	HAD13I
	________	________	________	________	________
	HAD3I	0.053
	HAD5I	-0.744	0.067
	HAD7	-2.614	0.029	0
	HAD11I	-0.757	-0.873	-0.289	0.044
	HAD13I	999	-1.019	-1.674	2.154	0.048
	HAD2	-0.572	-1.115	1.808	-1.662	-1.91
	HAD4	-0.983	-1.247	2.204	-1.476	-1.743
	HAD6I	0.376	2.834	4.075	1.024	0.198
	HAD10I	0.945	2.623	2.42	1.616	1.062
	HAD12	-1.534	-0.618	1.579	-1.482	-0.522
	HAD14	0.07	-0.191	2.224	1.96	0.49
	PAIN	-1.435	-0.348	1.582	0.576	0.503
	PRISMREV	-1.112	-0.372	3.428	0.351	-1.431
	Standardized	Residuals	(z-scores)	for	Covariances
	HAD2	HAD4	HAD6I	HAD10I	HAD12
	________	________	________	________	________
	HAD2	0.067
	HAD4	9.278	0
	HAD6I	0.115	-0.352	0.041
	HAD10I	-1.206	-0.544	-0.617	0.039
	HAD12	-1.159	0.89	-0.937	2.498	0.042
	HAD14	0.317	0.53	-2.307	0.023	0.697
	PAIN	0.436	-0.694	2.204	-0.932	-1.022
	PRISMREV	1.439	-0.824	1.477	-1.795	-1.01
	Standardized	Residuals	(z-scores)	for	Covariances
	HAD14	PAIN	PRISMREV
	________	________	________
	HAD14	0.036
	PAIN	0.209	0.029
	PRISMREV	0.68	0.012	0.013
	Normalized	Residuals	for	Covariances
	UCLA1	UCLA2	UCLA3	UCLA4	UCLA5
	________	________	________	________	________
	UCLA1	0
	UCLA2	-0.057	0
	UCLA3	0.923	-0.339	0
	UCLA4	0.221	-0.002	-1.035	0
	UCLA5	0.19	-0.45	0.833	0.68	0
	UCLA6	-0.261	0.911	0.762	0.11	-0.713
	UCLA7	-0.598	-0.484	-1.198	0.503	-0.878
	UCLA8	-0.777	0.653	0.204	-1.017	0.696
	UCLA10	-1.033	-0.077	-1.286	0.863	0.565
	HAD1I	-1.229	0.415	-1.573	0.288	-0.059
	HAD3I	-0.282	1.678	0.089	0.489	0.632
	HAD5I	-2.325	-0.514	-1.011	-0.593	-0.504
	HAD7	-3.27	-1.593	-0.828	-0.894	-0.107
	HAD11I	0.925	1.984	0.154	-0.034	-1.415
	HAD13I	-0.056	2.226	-1.181	0.812	0.65
	HAD2	-0.85	0.46	-0.657	0.678	1.052
	HAD4	-0.264	1.515	0.947	1.221	2.788
	HAD6I	-0.996	-1.625	-1.753	-1.328	-0.179
	HAD10I	-0.233	1.043	-0.518	0.347	-0.142
	HAD12	-0.273	-0.872	-1.079	-1.598	1.045
	HAD14	-1.023	-0.206	-0.414	-0.827	0.32
	PAIN	0.242	0.443	-0.01	-1.166	-0.341
	PRISMREV	0.747	-0.117	-1.25	0.179	-0.354
	Normalized	Residuals	for	Covariances
	UCLA6	UCLA7	UCLA8	UCLA10	HAD1I
	________	________	________	________	________
	UCLA6	0.001
	UCLA7	0.027	0
	UCLA8	0.257	-0.583	0
	UCLA10	-1.024	3.439	0.191	0
	HAD1I	-0.079	-0.792	-0.009	-0.263	0.001
	HAD3I	0.781	-0.534	-0.168	0.702	-0.093
	HAD5I	-0.326	0.053	-1.477	1.163	0.904
	HAD7	0.087	-1.382	-1.214	-0.765	-0.103
	HAD11I	2.093	-1.016	1.467	-0.202	0.346
	HAD13I	0.6	0.326	0.919	1.24	-0.638
	HAD2	0.989	-0.28	0.088	1.018	-0.946
	HAD4	1.002	-0.27	0.8	0.623	-0.271
	HAD6I	-1.008	-1.625	-1.511	-1.761	-0.099
	HAD10I	0.95	-0.392	0.472	0.944	0.918
	HAD12	-0.87	-1.62	-0.26	-0.701	-1.258
	HAD14	0.866	-0.02	0.13	0.141	0.265
	PAIN	0.574	0.793	0.281	-0.998	-0.189
	PRISMREV	0.634	-0.306	0.136	-0.088	0.248
	Normalized	Residuals	for	Covariances
	HAD3I	HAD5I	HAD7	HAD11I	HAD13I
	________	________	________	________	________
	HAD3I	0.001
	HAD5I	-0.328	0.001
	HAD7	-1.247	0.014	0
	HAD11I	-0.398	-0.577	-0.206	0
	HAD13I	1.921	-0.542	-0.863	1.055	0
	HAD2	-0.421	-0.834	1.318	-1.443	-1.444
	HAD4	-0.656	-0.891	1.503	-1.22	-1.196
	HAD6I	0.238	1.734	2.804	0.847	0.132
	HAD10I	0.613	1.794	1.843	1.402	0.742
	HAD12	-1.159	-0.481	1.183	-1.301	-0.384
	HAD14	0.051	-0.148	1.743	1.718	0.375
	PAIN	-0.714	-0.217	1.13	0.482	0.268
	PRISMREV	-0.53	-0.23	2.192	0.281	-0.818
	Normalized	Residuals	for	Covariances
	HAD2	HAD4	HAD6I	HAD10I	HAD12
	________	________	________	________	________
	HAD2	0.001
	HAD4	1.115	0
	HAD6I	0.057	-0.109	0
	HAD10I	-0.718	-0.27	-0.391	0
	HAD12	-0.65	0.331	-0.574	1.227	0
	HAD14	0.162	0.22	-1.479	0.016	0.429
	PAIN	0.32	-0.46	1.379	-0.724	-0.729
	PRISMREV	0.803	-0.412	0.868	-1.207	-0.634
	Normalized	Residuals	for	Covariances
	HAD14	PAIN	PRISMREV
	________	________	________
	HAD14	0
	PAIN	0.154	0
	PRISMREV	0.379	0	0
TECHNICAL	4	OUTPUT
	ESTIMATES	DERIVED	FROM	THE	MODEL
	ESTIMATED	MEANS	FOR	THE	LATENT	VARIABLES
	ANX	DEP	LON	PAIN	PRISMREV
	________	________	________	________	________
	0	0	0	7.713	19.094
	S.E.	FOR	ESTIMATED	MEANS	FOR	THE	LATENT	VARIABLES
	ANX	DEP	LON	PAIN	PRISMREV
	________	________	________	________	________
	0	0	0	0.127	0.334
	EST./S.E.	FOR	ESTIMATED	MEANS	FOR	THE	LATENT	VARIABLES
	ANX	DEP	LON	PAIN	PRISMREV
	________	________	________	________	________
	0	0	0	60.768	57.113
	TWO-TAILED	P-VALUE	FOR	ESTIMATED	MEANS	FOR	THE	LATENT	VARIABLES
	ANX	DEP	LON	PAIN	PRISMREV
	________	________	________	________	________
	1	1	1	0	0
	ESTIMATED	COVARIANCE	MATRIX	FOR	THE	LATENT	VARIABLES
	ANX	DEP	LON	PAIN	PRISMREV
	________	________	________	________	________
	ANX	0.346
	DEP	0.239	0.374
	LON	-0.228	-0.223	0.458
	PAIN	0.417	0.327	-0.221	5.107
	PRISMREV	1.387	1.53	-0.981	5.903	35.432
	S.E.	FOR	ESTIMATED	COVARIANCE	MATRIX	FOR	THE	LATENT	VARIABLES
	ANX	DEP	LON	PAIN	PRISMREV
	________	________	________	________	________
	ANX	0.05
	DEP	0.033	0.06
	LON	0.036	0.036	0.071
	PAIN	0.09	0.089	0.095	0.451
	PRISMREV	0.256	0.266	0.252	1.028	3.267
	EST./S.E.	FOR	ESTIMATED	COVARIANCE	MATRIX	FOR	THE	LATENT	VARIABLES
	ANX	DEP	LON	PAIN	PRISMREV
	________	________	________	________	________
	ANX	6.851
	DEP	7.354	6.275
	LON	-6.355	-6.141	6.429
	PAIN	4.634	3.66	-2.326	11.324
	PRISMREV	5.414	5.754	-3.898	5.744	10.846
	TWO-TAILED	P-VALUE	FOR	ESTIMATED	COVARIANCE	MATRIX	FOR	THE	LATENT	VARIABLES
	ANX	DEP	LON	PAIN	PRISMREV
	________	________	________	________	________
	ANX	0
	DEP	0	0
	LON	0	0	0
	PAIN	0	0	0.02	0
	PRISMREV	0	0	0	0	0
	ESTIMATED	CORRELATION	MATRIX	FOR	THE	LATENT	VARIABLES
	ANX	DEP	LON	PAIN	PRISMREV
	________	________	________	________	________
	ANX	1
	DEP	0.665	1
	LON	-0.573	-0.539	1
	PAIN	0.314	0.237	-0.144	1
	PRISMREV	0.396	0.42	-0.243	0.439	1
	S.E.	FOR	ESTIMATED	CORRELATION	MATRIX	FOR	THE	LATENT	VARIABLES
	ANX	DEP	LON	PAIN	PRISMREV
	________	________	________	________	________
	ANX	0
	DEP	0.056	0
	LON	0.05	0.057	0
	PAIN	0.059	0.061	0.062	0
	PRISMREV	0.055	0.054	0.057	0.058	0
	EST./S.E.	FOR	ESTIMATED	CORRELATION	MATRIX	FOR	THE	LATENT	VARIABLES
	ANX	DEP	LON	PAIN	PRISMREV
	________	________	________	________	________
	ANX	999
	DEP	11.962	999
	LON	-11.511	-9.506	999
	PAIN	5.362	3.857	-2.339	999
	PRISMREV	7.269	7.734	-4.254	7.578	999
	TWO-TAILED	P-VALUE	FOR	ESTIMATED	CORRELATION	MATRIX	FOR	THE	LATENT	VARIABLES
	ANX	DEP	LON	PAIN	PRISMREV
	________	________	________	________	________
	ANX	0
	DEP	0	0
	LON	0	0	0
	PAIN	0	0	0.019	0
	PRISMREV	0	0	0	0	0
	Beginning	Time:	11:36:08
	Ending	Time:	11:36:08
	Elapsed	Time:	00:00:00
MUTHEN	&	MUTHEN
3463	Stoner	Ave.
Los	Angeles,	CA	90066
Tel:	-310	391-9971
Fax:	-310	391-8971
Web:	www.StatModel.com
Support:	Support@StatModel.com
Copyright	(c)	1998-2022	Muthen	&	Muthen
