# Supplementary material for: Loneliness is associated with depression, anxiety, pain, and suffering in fibromyalgia: results from a structural equation modeling analysis
Source: Rheumatol Int. 2026 Jan 27;46(2):35. doi: 10.1007/s00296-025-06036-6 (PMC12847196; doi:10.1007/s00296-025-06036-6)
Supplement: Supplementary file 3 — Supplementary file3 (XLSX 71 kb) [file 296_2025_6036_MOESM3_ESM.xlsx]

## Sheet: Hoja1
Mplus	VERSION	8.8	(Mac)
MUTHEN	&	MUTHEN
10/15/2025	10:02:00	AM
INPUT	INSTRUCTIONS
	DATA:	FILE	IS	fibroori.dat;
	VARIABLE:	NAMES	ARE	id	Edad	Est	Actifi	Antide	PRISM	FIQR1a	FIQR1b	FIQR1c
	FIQR1d	FIQR1e	FIQR1f	FIQR1g	FIQR1h	FIQR1i	FIQR2a	FIQR2b	PAIN	FIQR3b
	FIQR3c	FIQR3d	FIQR3e	FIQR3f	FIQR3g	FIQR3h	FIQR3i	FIQR3j	TRATO	TRAPRO
	PARETO	PAREPRO	VivTO	VivPRO	PerTO	PerPRO	SalfaTO	SalfaPRO	SalproTO
	SalproPRO	fahijTOT	fahijPRO	MiscTOT	MiscPRO	otros	UCLA1	UCLA2	UCLA3
	UCLA4	UCLA5	UCLA6	UCLA7	UCLA8	UCLA9	UCLA10	HAD1	HAD1i	HAD3	HAD3i	HAD5
	HAD5i	HAD7	HAD9	HAD11	HAD11i	HAD13	HAD13i	HAD2	HAD4	HAD6	HAD6i	HAD8
	HAD8i	HAD10	HAD10i	HAD12	HAD14;
	USEVARIABLES	=	UCLA1	UCLA2	UCLA3
	UCLA4	UCLA5	UCLA6	UCLA7	UCLA8	UCLA10	HAD1i	HAD3i	!Ucla	9	deleted	over	max	residual	corr
	HAD5i	HAD7	HAD11i	!Deleted	item	HAD9	(eliminado	val	colom)
	HAD13i	HAD2	HAD4	HAD6i	!Deleted	item	HAD8	(eliminado	val	colom)
	HAD10i	HAD12	HAD14	PAIN	PRISMrev;
	missing	are	*;
	DEFINE:	PRISMrev	=	25.6	-	PRISM;
	ANALYSIS:	ESTIMATOR	=	MLR;
	ROTATION	=	geomin	(oblique);
	MODEL:
	NEGAF	BY	HAD1i	HAD3i	!single distress factor		instead	of	dep	and	anx
	HAD5i	HAD7	HAD11i
	HAD13i	HAD2	HAD4	HAD6i
	HAD10i	HAD12	HAD14;
	LON	BY	UCLA1	UCLA2	UCLA3
	UCLA4	UCLA5	UCLA6	UCLA7
	UCLA8	UCLA10;
	LON	WITH	PRISMrev	PAIN	NEGAF;
	NEGAF	WITH	PAIN	PRISMrev;
	PRISMrev	WITH	PAIN;
	OUTPUT:	STANDARDIZED	res	Tech4	CINTERVAL;
INPUT	READING	TERMINATED	NORMALLY
SUMMARY	OF	ANALYSIS
Number	of	groups	1
Number	of	observations	317
Number	of	dependent	variables	23
Number	of	independent	variables	0
Number	of	continuous	latent	variables	2
Observed	dependent	variables
	Continuous
	UCLA1	UCLA2	UCLA3	UCLA4	UCLA5	UCLA6
	UCLA7	UCLA8	UCLA10	HAD1I	HAD3I	HAD5I
	HAD7	HAD11I	HAD13I	HAD2	HAD4	HAD6I
	HAD10I	HAD12	HAD14	PAIN	PRISMREV
Continuous	latent	variables
	NEGAF	LON
Estimator	MLR
Information	matrix	OBSERVED
Maximum	number	of	iterations	1000
Convergence	criterion	0.500D-04
Maximum	number	of	steepest	descent	iterations	20
Maximum	number	of	iterations	for	H1	2000
Convergence	criterion	for	H1	0.100D-03
Input	data	file(s)
	fibroori.dat
Input	data	format	FREE
SUMMARY	OF	DATA
	Number	of	missing	data	patterns	1
COVARIANCE	COVERAGE	OF	DATA
Minimum	covariance	coverage	value	0.1
	PROPORTION	OF	DATA	PRESENT
	Covariance	Coverage
	UCLA1	UCLA2	UCLA3	UCLA4	UCLA5
	________	________	________	________	________
	UCLA1	1
	UCLA2	1	1
	UCLA3	1	1	1
	UCLA4	1	1	1	1
	UCLA5	1	1	1	1	1
	UCLA6	1	1	1	1	1
	UCLA7	1	1	1	1	1
	UCLA8	1	1	1	1	1
	UCLA10	1	1	1	1	1
	HAD1I	1	1	1	1	1
	HAD3I	1	1	1	1	1
	HAD5I	1	1	1	1	1
	HAD7	1	1	1	1	1
	HAD11I	1	1	1	1	1
	HAD13I	1	1	1	1	1
	HAD2	1	1	1	1	1
	HAD4	1	1	1	1	1
	HAD6I	1	1	1	1	1
	HAD10I	1	1	1	1	1
	HAD12	1	1	1	1	1
	HAD14	1	1	1	1	1
	PAIN	1	1	1	1	1
	PRISMREV	1	1	1	1	1
	Covariance	Coverage
	UCLA6	UCLA7	UCLA8	UCLA10	HAD1I
	________	________	________	________	________
	UCLA6	1
	UCLA7	1	1
	UCLA8	1	1	1
	UCLA10	1	1	1	1
	HAD1I	1	1	1	1	1
	HAD3I	1	1	1	1	1
	HAD5I	1	1	1	1	1
	HAD7	1	1	1	1	1
	HAD11I	1	1	1	1	1
	HAD13I	1	1	1	1	1
	HAD2	1	1	1	1	1
	HAD4	1	1	1	1	1
	HAD6I	1	1	1	1	1
	HAD10I	1	1	1	1	1
	HAD12	1	1	1	1	1
	HAD14	1	1	1	1	1
	PAIN	1	1	1	1	1
	PRISMREV	1	1	1	1	1
	Covariance	Coverage
	HAD3I	HAD5I	HAD7	HAD11I	HAD13I
	________	________	________	________	________
	HAD3I	1
	HAD5I	1	1
	HAD7	1	1	1
	HAD11I	1	1	1	1
	HAD13I	1	1	1	1	1
	HAD2	1	1	1	1	1
	HAD4	1	1	1	1	1
	HAD6I	1	1	1	1	1
	HAD10I	1	1	1	1	1
	HAD12	1	1	1	1	1
	HAD14	1	1	1	1	1
	PAIN	1	1	1	1	1
	PRISMREV	1	1	1	1	1
	Covariance	Coverage
	HAD2	HAD4	HAD6I	HAD10I	HAD12
	________	________	________	________	________
	HAD2	1
	HAD4	1	1
	HAD6I	1	1	1
	HAD10I	1	1	1	1
	HAD12	1	1	1	1	1
	HAD14	1	1	1	1	1
	PAIN	1	1	1	1	1
	PRISMREV	1	1	1	1	1
	Covariance	Coverage
	HAD14	PAIN	PRISMREV
	________	________	________
	HAD14	1
	PAIN	1	1
	PRISMREV	1	1	1
UNIVARIATE	SAMPLE	STATISTICS
	UNIVARIATE	HIGHER-ORDER	MOMENT	DESCRIPTIVE	STATISTICS
	Variable/	Mean/	Skewness/	Minimum/	%	with	Percentiles
	Sample	Size	Variance	Kurtosis	Maximum	Min/Max	20%/60%	40%/80%	Median
	UCLA1	2.35	0.291	1	0.2555	1	2	2
	317	1.168	-1.184	4	0.2145	2	4
	UCLA2	2.42	0.101	1	0.2808	1	2	2
	317	1.272	-1.374	4	0.2334	3	4
	UCLA3	2.697	-0.208	1	0.1924	2	2	3
	317	1.252	-1.341	4	0.3281	3	4
	UCLA4	2.259	0.303	1	0.3375	1	2	2
	317	1.252	-1.289	4	0.1924	3	3
	UCLA5	2.656	-0.137	1	0.1893	2	2	3
	317	1.216	-1.326	4	0.306	3	4
	UCLA6	2.517	0.032	1	0.2492	1	2	2
	317	1.322	-1.434	4	0.2871	3	4
	UCLA7	2.681	-0.212	1	0.1956	2	2	3
	317	1.227	-1.304	4	0.3091	3	4
	UCLA8	2.754	0.897	1	0.1577	2	2	3
	317	1.353	6.246	11	0.0032	3	4
	UCLA10	2.874	-0.414	1	0.1483	2	3	3
	317	1.214	-1.228	4	0.4038	4	4
	HAD1I	1.549	0.285	0	0.0726	1	1	1
	317	0.714	-0.677	3	0.1609	2	2
	HAD3I	1.656	-0.22	0	0.183	1	1	2
	317	1.109	-1.155	3	0.2587	2	3
	HAD5I	1.666	-0.171	0	0.205	0	1	2
	317	1.276	-1.373	3	0.3218	2	3
	HAD7	1.621	-0.258	0	0.0662	1	1	2
	317	0.544	-0.175	3	0.0883	2	2
	HAD11I	1.59	0.069	0	0.1577	1	1	1
	317	1.113	-1.258	3	0.2776	2	3
	HAD13I	1.552	0.119	0	0.1514	1	1	1
	317	1.036	-1.145	3	0.2429	2	3
	HAD2	0.902	0.552	0	0.4826	0	0	1
	317	0.972	-1.079	3	0.0568	1	2
	HAD4	0.672	0.836	0	0.4606	0	0	1
	317	0.517	0.278	3	0.0158	1	1
	HAD6I	1.025	0.346	0	0.2965	0	1	1
	317	0.693	-0.659	3	0.0379	1	2
	HAD10I	0.962	0.608	0	0.4637	0	0	1
	317	1.09	-0.982	3	0.1009	1	2
	HAD12	0.909	0.753	0	0.4385	0	0	1
	317	0.954	-0.548	3	0.0883	1	2
	HAD14	0.839	1.053	0	0.47	0	0	1
	317	0.993	0.015	3	0.1199	1	1
	PAIN	7.713	-0.977	0	0.0095	6	8	8
	317	5.107	0.472	10	0.3028	9	10
	PRISMREV	19.094	-1.092	1	0.0032	15.01	18.74	19.98
	317	35.432	0.695	25.57	0.0095	21.82	24.83
THE	MODEL	ESTIMATION	TERMINATED	NORMALLY
MODEL	FIT	INFORMATION
Number	of	Free	Parameters	73
Loglikelihood
	H0	Value	-10159.1
	H0	Scaling	Correction	Factor	1.1614
	for	MLR
	H1	Value	-9906.81
	H1	Scaling	Correction	Factor	1.0815
	for	MLR
Information	Criteria
	Akaike	(AIC)	20464.2
	Bayesian	(BIC)	20738.6
	Sample-Size	Adjusted	BIC	20507.1
	(n*	=	(n	+	2)	/	24)
Chi-Square	Test	of	Model	Fit
	Value	478.012*
	Degrees	of	Freedom	226
	P-Value	0
	Scaling	Correction	Factor	1.0557
	for	MLR
*	The	chi-square	value	for	MLM,	MLMV,	MLR,	ULSMV,	WLSM	and	WLSMV	cannot	be	used
	for	chi-square	difference	testing	in	the	regular	way.	MLM,	MLR	and	WLSM
	chi-square	difference	testing	is	described	on	the	Mplus	website.	MLMV,	WLSMV,
	and	ULSMV	difference	testing	is	done	using	the	DIFFTEST	option.
RMSEA	(Root	Mean	Square	Error	Of	Approximation)
	Estimate	0.059
	90	Percent	C.I.	0.052	0.067
	Probability	RMSEA	<=	0.05	0.02
CFI/TLI
	CFI	0.883
	TLI	0.869
Chi-Square	Test	of	Model	Fit	for	the	Baseline	Model
	Value	2408.91
	Degrees	of	Freedom	253
	P-Value	0
SRMR	(Standardized	Root	Mean	Square	Residual)
	Value	0.054
MODEL	RESULTS
	Two-Tailed
	Estimate	S.E.	Est./S.E.	P-Value
	NEGAF	BY
	HAD1I	1	0	999	999
	HAD3I	1.283	0.12	10.656	0
	HAD5I	1.328	0.117	11.366	0
	HAD7	0.823	0.098	8.389	0
	HAD11I	0.73	0.118	6.177	0
	HAD13I	1.225	0.122	10.065	0
	HAD2	0.912	0.137	6.681	0
	HAD4	0.742	0.105	7.063	0
	HAD6I	0.899	0.122	7.341	0
	HAD10I	0.971	0.131	7.39	0
	HAD12	0.857	0.143	6.001	0
	HAD14	0.847	0.134	6.315	0
	LON	BY
	UCLA1	1	0	999	999
	UCLA2	1.189	0.106	11.174	0
	UCLA3	1.143	0.099	11.538	0
	UCLA4	1.201	0.105	11.444	0
	UCLA5	1.096	0.107	10.235	0
	UCLA6	1.322	0.113	11.672	0
	UCLA7	1.006	0.106	9.46	0
	UCLA8	1.066	0.119	8.98	0
	UCLA10	0.98	0.109	9.013	0
	LON	WITH
	PRISMREV	-0.982	0.252	-3.9	0
	PAIN	-0.221	0.095	-2.326	0.02
	NEGAF	-0.23	0.035	-6.585	0
	NEGAF	WITH
	PAIN	0.388	0.084	4.65	0
	PRISMREV	1.466	0.238	6.148	0
	PRISMREV	WITH
	PAIN	5.904	1.028	5.744	0
	Means
	PAIN	7.713	0.127	60.768	0
	PRISMREV	19.094	0.334	57.113	0
	Intercepts
	UCLA1	2.35	0.061	38.724	0
	UCLA2	2.42	0.063	38.198	0
	UCLA3	2.697	0.063	42.915	0
	UCLA4	2.259	0.063	35.945	0
	UCLA5	2.656	0.062	42.883	0
	UCLA6	2.517	0.065	38.978	0
	UCLA7	2.681	0.062	43.107	0
	UCLA8	2.754	0.065	42.158	0
	UCLA10	2.874	0.062	46.432	0
	HAD1I	1.549	0.047	32.625	0
	HAD3I	1.656	0.059	28.002	0
	HAD5I	1.666	0.063	26.251	0
	HAD7	1.621	0.041	39.127	0
	HAD11I	1.59	0.059	26.837	0
	HAD13I	1.552	0.057	27.15	0
	HAD2	0.902	0.055	16.297	0
	HAD4	0.672	0.04	16.639	0
	HAD6I	1.025	0.047	21.922	0
	HAD10I	0.962	0.059	16.408	0
	HAD12	0.909	0.055	16.563	0
	HAD14	0.839	0.056	14.992	0
	Variances
	PAIN	5.107	0.451	11.323	0
	PRISMREV	35.432	3.267	10.846	0
	NEGAF	0.296	0.051	5.78	0
	LON	0.459	0.071	6.438	0
	Residual	Variances
	UCLA1	0.709	0.065	10.93	0
	UCLA2	0.623	0.063	9.938	0
	UCLA3	0.652	0.064	10.232	0
	UCLA4	0.59	0.057	10.373	0
	UCLA5	0.665	0.063	10.483	0
	UCLA6	0.52	0.058	8.963	0
	UCLA7	0.763	0.066	11.519	0
	UCLA8	0.831	0.261	3.182	0.001
	UCLA10	0.774	0.065	11.897	0
	HAD1I	0.419	0.045	9.228	0
	HAD3I	0.622	0.064	9.785	0
	HAD5I	0.755	0.078	9.698	0
	HAD7	0.344	0.031	11.107	0
	HAD11I	0.955	0.064	15.035	0
	HAD13I	0.592	0.062	9.558	0
	HAD2	0.726	0.062	11.756	0
	HAD4	0.354	0.042	8.339	0
	HAD6I	0.455	0.043	10.634	0
	HAD10I	0.811	0.064	12.579	0
	HAD12	0.736	0.072	10.202	0
	HAD14	0.781	0.069	11.399	0
QUALITY	OF	NUMERICAL	RESULTS
	Condition	Number	for	the	Information	Matrix	0.00094
	(ratio	of	smallest	to	largest	eigenvalue)
STANDARDIZED	MODEL	RESULTS
STDYX	Standardization
	Two-Tailed
	Estimate	S.E.	Est./S.E.	P-Value
	NEGAF	BY
	HAD1I	0.643	0.047	13.676	0
	HAD3I	0.662	0.046	14.482	0
	HAD5I	0.639	0.046	13.799	0
	HAD7	0.606	0.044	13.929	0
	HAD11I	0.376	0.058	6.489	0
	HAD13I	0.655	0.048	13.779	0
	HAD2	0.503	0.053	9.412	0
	HAD4	0.561	0.052	10.726	0
	HAD6I	0.587	0.047	12.45	0
	HAD10I	0.506	0.049	10.273	0
	HAD12	0.477	0.059	8.135	0
	HAD14	0.462	0.052	8.838	0
	LON	BY
	UCLA1	0.627	0.043	14.698	0
	UCLA2	0.714	0.035	20.557	0
	UCLA3	0.692	0.036	19.23	0
	UCLA4	0.727	0.032	22.57	0
	UCLA5	0.673	0.04	17.031	0
	UCLA6	0.779	0.029	26.744	0
	UCLA7	0.615	0.042	14.539	0
	UCLA8	0.621	0.082	7.533	0
	UCLA10	0.602	0.043	14.157	0
	LON	WITH
	PRISMREV	-0.244	0.057	-4.255	0
	PAIN	-0.144	0.062	-2.34	0.019
	NEGAF	-0.623	0.045	-13.812	0
	NEGAF	WITH
	PAIN	0.316	0.055	5.706	0
	PRISMREV	0.453	0.049	9.215	0
	PRISMREV	WITH
	PAIN	0.439	0.058	7.578	0
	Means
	PAIN	3.413	0.191	17.893	0
	PRISMREV	3.208	0.19	16.889	0
	Intercepts
	UCLA1	2.175	0.065	33.57	0
	UCLA2	2.145	0.069	31.156	0
	UCLA3	2.41	0.088	27.36	0
	UCLA4	2.019	0.059	34.074	0
	UCLA5	2.409	0.085	28.227	0
	UCLA6	2.189	0.071	30.742	0
	UCLA7	2.421	0.089	27.09	0
	UCLA8	2.368	0.181	13.051	0
	UCLA10	2.608	0.103	25.208	0
	HAD1I	1.832	0.071	25.893	0
	HAD3I	1.573	0.077	20.484	0
	HAD5I	1.474	0.071	20.797	0
	HAD7	2.198	0.109	20.152	0
	HAD11I	1.507	0.064	23.387	0
	HAD13I	1.525	0.064	23.67	0
	HAD2	0.915	0.047	19.656	0
	HAD4	0.935	0.048	19.659	0
	HAD6I	1.231	0.058	21.074	0
	HAD10I	0.922	0.045	20.256	0
	HAD12	0.93	0.044	21.137	0
	HAD14	0.842	0.039	21.853	0
	Variances
	PAIN	1	0	999	999
	PRISMREV	1	0	999	999
	NEGAF	1	0	999	999
	LON	1	0	999	999
	Residual	Variances
	UCLA1	0.607	0.053	11.348	0
	UCLA2	0.49	0.05	9.87	0
	UCLA3	0.521	0.05	10.457	0
	UCLA4	0.471	0.047	10.053	0
	UCLA5	0.547	0.053	10.269	0
	UCLA6	0.393	0.045	8.675	0
	UCLA7	0.622	0.052	11.945	0
	UCLA8	0.615	0.102	6.006	0
	UCLA10	0.637	0.051	12.431	0
	HAD1I	0.586	0.061	9.686	0
	HAD3I	0.561	0.061	9.262	0
	HAD5I	0.592	0.059	9.994	0
	HAD7	0.633	0.053	11.987	0
	HAD11I	0.858	0.044	19.676	0
	HAD13I	0.572	0.062	9.19	0
	HAD2	0.747	0.054	13.885	0
	HAD4	0.685	0.059	11.653	0
	HAD6I	0.656	0.055	11.853	0
	HAD10I	0.744	0.05	14.947	0
	HAD12	0.772	0.056	13.784	0
	HAD14	0.787	0.048	16.29	0
STDY	Standardization
	Two-Tailed
	Estimate	S.E.	Est./S.E.	P-Value
	NEGAF	BY
	HAD1I	0.643	0.047	13.676	0
	HAD3I	0.662	0.046	14.482	0
	HAD5I	0.639	0.046	13.799	0
	HAD7	0.606	0.044	13.929	0
	HAD11I	0.376	0.058	6.489	0
	HAD13I	0.655	0.048	13.779	0
	HAD2	0.503	0.053	9.412	0
	HAD4	0.561	0.052	10.726	0
	HAD6I	0.587	0.047	12.45	0
	HAD10I	0.506	0.049	10.273	0
	HAD12	0.477	0.059	8.135	0
	HAD14	0.462	0.052	8.838	0
	LON	BY
	UCLA1	0.627	0.043	14.698	0
	UCLA2	0.714	0.035	20.557	0
	UCLA3	0.692	0.036	19.23	0
	UCLA4	0.727	0.032	22.57	0
	UCLA5	0.673	0.04	17.031	0
	UCLA6	0.779	0.029	26.744	0
	UCLA7	0.615	0.042	14.539	0
	UCLA8	0.621	0.082	7.533	0
	UCLA10	0.602	0.043	14.157	0
	LON	WITH
	PRISMREV	-0.244	0.057	-4.255	0
	PAIN	-0.144	0.062	-2.34	0.019
	NEGAF	-0.623	0.045	-13.812	0
	NEGAF	WITH
	PAIN	0.316	0.055	5.706	0
	PRISMREV	0.453	0.049	9.215	0
	PRISMREV	WITH
	PAIN	0.439	0.058	7.578	0
	Means
	PAIN	3.413	0.191	17.893	0
	PRISMREV	3.208	0.19	16.889	0
	Intercepts
	UCLA1	2.175	0.065	33.57	0
	UCLA2	2.145	0.069	31.156	0
	UCLA3	2.41	0.088	27.36	0
	UCLA4	2.019	0.059	34.074	0
	UCLA5	2.409	0.085	28.227	0
	UCLA6	2.189	0.071	30.742	0
	UCLA7	2.421	0.089	27.09	0
	UCLA8	2.368	0.181	13.051	0
	UCLA10	2.608	0.103	25.208	0
	HAD1I	1.832	0.071	25.893	0
	HAD3I	1.573	0.077	20.484	0
	HAD5I	1.474	0.071	20.797	0
	HAD7	2.198	0.109	20.152	0
	HAD11I	1.507	0.064	23.387	0
	HAD13I	1.525	0.064	23.67	0
	HAD2	0.915	0.047	19.656	0
	HAD4	0.935	0.048	19.659	0
	HAD6I	1.231	0.058	21.074	0
	HAD10I	0.922	0.045	20.256	0
	HAD12	0.93	0.044	21.137	0
	HAD14	0.842	0.039	21.853	0
	Variances
	PAIN	1	0	999	999
	PRISMREV	1	0	999	999
	NEGAF	1	0	999	999
	LON	1	0	999	999
	Residual	Variances
	UCLA1	0.607	0.053	11.348	0
	UCLA2	0.49	0.05	9.87	0
	UCLA3	0.521	0.05	10.457	0
	UCLA4	0.471	0.047	10.053	0
	UCLA5	0.547	0.053	10.269	0
	UCLA6	0.393	0.045	8.675	0
	UCLA7	0.622	0.052	11.945	0
	UCLA8	0.615	0.102	6.006	0
	UCLA10	0.637	0.051	12.431	0
	HAD1I	0.586	0.061	9.686	0
	HAD3I	0.561	0.061	9.262	0
	HAD5I	0.592	0.059	9.994	0
	HAD7	0.633	0.053	11.987	0
	HAD11I	0.858	0.044	19.676	0
	HAD13I	0.572	0.062	9.19	0
	HAD2	0.747	0.054	13.885	0
	HAD4	0.685	0.059	11.653	0
	HAD6I	0.656	0.055	11.853	0
	HAD10I	0.744	0.05	14.947	0
	HAD12	0.772	0.056	13.784	0
	HAD14	0.787	0.048	16.29	0
STD	Standardization
	Two-Tailed
	Estimate	S.E.	Est./S.E.	P-Value
	NEGAF	BY
	HAD1I	0.544	0.047	11.56	0
	HAD3I	0.698	0.057	12.24	0
	HAD5I	0.722	0.057	12.661	0
	HAD7	0.447	0.041	10.797	0
	HAD11I	0.397	0.063	6.313	0
	HAD13I	0.666	0.056	11.835	0
	HAD2	0.496	0.056	8.892	0
	HAD4	0.404	0.042	9.721	0
	HAD6I	0.489	0.046	10.72	0
	HAD10I	0.528	0.056	9.418	0
	HAD12	0.466	0.06	7.795	0
	HAD14	0.46	0.059	7.755	0
	LON	BY
	UCLA1	0.677	0.053	12.875	0
	UCLA2	0.806	0.047	17.231	0
	UCLA3	0.774	0.047	16.485	0
	UCLA4	0.814	0.046	17.795	0
	UCLA5	0.742	0.051	14.532	0
	UCLA6	0.896	0.043	20.986	0
	UCLA7	0.681	0.053	12.949	0
	UCLA8	0.722	0.057	12.732	0
	UCLA10	0.664	0.053	12.493	0
	LON	WITH
	PRISMREV	-1.45	0.356	-4.077	0
	PAIN	-0.326	0.137	-2.378	0.017
	NEGAF	-0.623	0.045	-13.812	0
	NEGAF	WITH
	PAIN	0.714	0.134	5.323	0
	PRISMREV	2.696	0.356	7.566	0
	PRISMREV	WITH
	PAIN	5.904	1.028	5.744	0
	Means
	PAIN	7.713	0.127	60.768	0
	PRISMREV	19.094	0.334	57.113	0
	Intercepts
	UCLA1	2.35	0.061	38.724	0
	UCLA2	2.42	0.063	38.198	0
	UCLA3	2.697	0.063	42.915	0
	UCLA4	2.259	0.063	35.945	0
	UCLA5	2.656	0.062	42.883	0
	UCLA6	2.517	0.065	38.978	0
	UCLA7	2.681	0.062	43.107	0
	UCLA8	2.754	0.065	42.158	0
	UCLA10	2.874	0.062	46.432	0
	HAD1I	1.549	0.047	32.625	0
	HAD3I	1.656	0.059	28.002	0
	HAD5I	1.666	0.063	26.251	0
	HAD7	1.621	0.041	39.127	0
	HAD11I	1.59	0.059	26.837	0
	HAD13I	1.552	0.057	27.15	0
	HAD2	0.902	0.055	16.297	0
	HAD4	0.672	0.04	16.639	0
	HAD6I	1.025	0.047	21.922	0
	HAD10I	0.962	0.059	16.408	0
	HAD12	0.909	0.055	16.563	0
	HAD14	0.839	0.056	14.992	0
	Variances
	PAIN	5.107	0.451	11.323	0
	PRISMREV	35.432	3.267	10.846	0
	NEGAF	1	0	999	999
	LON	1	0	999	999
	Residual	Variances
	UCLA1	0.709	0.065	10.93	0
	UCLA2	0.623	0.063	9.938	0
	UCLA3	0.652	0.064	10.232	0
	UCLA4	0.59	0.057	10.373	0
	UCLA5	0.665	0.063	10.483	0
	UCLA6	0.52	0.058	8.963	0
	UCLA7	0.763	0.066	11.519	0
	UCLA8	0.831	0.261	3.182	0.001
	UCLA10	0.774	0.065	11.897	0
	HAD1I	0.419	0.045	9.228	0
	HAD3I	0.622	0.064	9.785	0
	HAD5I	0.755	0.078	9.698	0
	HAD7	0.344	0.031	11.107	0
	HAD11I	0.955	0.064	15.035	0
	HAD13I	0.592	0.062	9.558	0
	HAD2	0.726	0.062	11.756	0
	HAD4	0.354	0.042	8.339	0
	HAD6I	0.455	0.043	10.634	0
	HAD10I	0.811	0.064	12.579	0
	HAD12	0.736	0.072	10.202	0
	HAD14	0.781	0.069	11.399	0
R-SQUARE
	Observed	Two-Tailed
	Variable	Estimate	S.E.	Est./S.E.	P-Value
	UCLA1	0.393	0.053	7.349	0
	UCLA2	0.51	0.05	10.279	0
	UCLA3	0.479	0.05	9.615	0
	UCLA4	0.529	0.047	11.285	0
	UCLA5	0.453	0.053	8.515	0
	UCLA6	0.607	0.045	13.372	0
	UCLA7	0.378	0.052	7.27	0
	UCLA8	0.385	0.102	3.767	0
	UCLA10	0.363	0.051	7.079	0
	HAD1I	0.414	0.061	6.838	0
	HAD3I	0.439	0.061	7.241	0
	HAD5I	0.408	0.059	6.899	0
	HAD7	0.367	0.053	6.964	0
	HAD11I	0.142	0.044	3.244	0.001
	HAD13I	0.428	0.062	6.889	0
	HAD2	0.253	0.054	4.706	0
	HAD4	0.315	0.059	5.363	0
	HAD6I	0.344	0.055	6.225	0
	HAD10I	0.256	0.05	5.137	0
	HAD12	0.228	0.056	4.067	0
	HAD14	0.213	0.048	4.419	0
CONFIDENCE	INTERVALS	OF	MODEL	RESULTS
	Lower	0.005	Lower	0.025	Lower	0.05	Estimate	Upper	0.05	Upper	0.025	Upper	0.005
	NEGAF	BY
	HAD1I	1	1	1	1	1	1	1
	HAD3I	0.973	1.047	1.085	1.283	1.481	1.519	1.593
	HAD5I	1.027	1.099	1.136	1.328	1.52	1.557	1.629
	HAD7	0.57	0.63	0.661	0.823	0.984	1.015	1.075
	HAD11I	0.425	0.498	0.535	0.73	0.924	0.961	1.034
	HAD13I	0.912	0.987	1.025	1.225	1.425	1.464	1.539
	HAD2	0.56	0.644	0.687	0.912	1.137	1.18	1.264
	HAD4	0.472	0.536	0.569	0.742	0.915	0.948	1.013
	HAD6I	0.583	0.659	0.697	0.899	1.1	1.139	1.214
	HAD10I	0.633	0.713	0.755	0.971	1.187	1.229	1.309
	HAD12	0.489	0.577	0.622	0.857	1.092	1.137	1.225
	HAD14	0.501	0.584	0.626	0.847	1.067	1.109	1.192
	LON	BY
	UCLA1	1	1	1	1	1	1	1
	UCLA2	0.915	0.981	1.014	1.189	1.364	1.398	1.463
	UCLA3	0.888	0.949	0.98	1.143	1.306	1.337	1.398
	UCLA4	0.931	0.995	1.028	1.201	1.374	1.407	1.471
	UCLA5	0.82	0.886	0.92	1.096	1.272	1.306	1.372
	UCLA6	1.03	1.1	1.136	1.322	1.508	1.544	1.614
	UCLA7	0.732	0.797	0.831	1.006	1.18	1.214	1.279
	UCLA8	0.76	0.833	0.871	1.066	1.261	1.298	1.372
	UCLA10	0.7	0.767	0.801	0.98	1.159	1.193	1.26
	LON	WITH
	PRISMREV	-1.63	-1.475	-1.396	-0.982	-0.568	-0.488	-0.333
	PAIN	-0.466	-0.407	-0.377	-0.221	-0.065	-0.035	0.024
	NEGAF	-0.319	-0.298	-0.287	-0.23	-0.172	-0.161	-0.14
	NEGAF	WITH
	PAIN	0.173	0.225	0.251	0.388	0.526	0.552	0.603
	PRISMREV	0.852	0.999	1.074	1.466	1.859	1.934	2.08
	PRISMREV	WITH
	PAIN	3.256	3.889	4.213	5.904	7.594	7.918	8.551
	Means
	PAIN	7.386	7.464	7.504	7.713	7.922	7.962	8.04
	PRISMREV	18.233	18.439	18.544	19.094	19.644	19.75	19.955
	Intercepts
	UCLA1	2.194	2.231	2.25	2.35	2.45	2.469	2.506
	UCLA2	2.256	2.295	2.315	2.42	2.524	2.544	2.583
	UCLA3	2.535	2.574	2.594	2.697	2.801	2.82	2.859
	UCLA4	2.097	2.136	2.155	2.259	2.362	2.382	2.421
	UCLA5	2.497	2.535	2.554	2.656	2.758	2.778	2.816
	UCLA6	2.351	2.391	2.411	2.517	2.624	2.644	2.684
	UCLA7	2.521	2.559	2.579	2.681	2.784	2.803	2.842
	UCLA8	2.586	2.626	2.646	2.754	2.861	2.882	2.922
	UCLA10	2.714	2.753	2.772	2.874	2.976	2.995	3.033
	HAD1I	1.427	1.456	1.471	1.549	1.627	1.642	1.671
	HAD3I	1.504	1.54	1.559	1.656	1.753	1.772	1.808
	HAD5I	1.502	1.541	1.561	1.666	1.77	1.79	1.829
	HAD7	1.515	1.54	1.553	1.621	1.69	1.703	1.728
	HAD11I	1.437	1.474	1.492	1.59	1.687	1.706	1.743
	HAD13I	1.405	1.44	1.458	1.552	1.646	1.664	1.699
	HAD2	0.76	0.794	0.811	0.902	0.993	1.011	1.045
	HAD4	0.568	0.593	0.605	0.672	0.738	0.751	0.776
	HAD6I	0.905	0.934	0.948	1.025	1.102	1.117	1.146
	HAD10I	0.811	0.847	0.866	0.962	1.059	1.077	1.113
	HAD12	0.767	0.801	0.818	0.909	0.999	1.016	1.05
	HAD14	0.695	0.729	0.747	0.839	0.931	0.949	0.983
	Variances
	PAIN	3.945	4.223	4.365	5.107	5.849	5.991	6.269
	PRISMREV	27.018	29.03	30.059	35.432	40.806	41.835	43.847
	NEGAF	0.164	0.195	0.212	0.296	0.38	0.396	0.427
	LON	0.275	0.319	0.342	0.459	0.576	0.599	0.643
	Residual	Variances
	UCLA1	0.542	0.582	0.602	0.709	0.815	0.836	0.876
	UCLA2	0.462	0.5	0.52	0.623	0.726	0.746	0.785
	UCLA3	0.488	0.527	0.547	0.652	0.757	0.777	0.817
	UCLA4	0.443	0.478	0.496	0.59	0.683	0.701	0.736
	UCLA5	0.501	0.541	0.561	0.665	0.769	0.789	0.828
	UCLA6	0.371	0.407	0.425	0.52	0.616	0.634	0.67
	UCLA7	0.592	0.633	0.654	0.763	0.871	0.892	0.933
	UCLA8	0.158	0.319	0.402	0.831	1.261	1.343	1.504
	UCLA10	0.606	0.646	0.667	0.774	0.881	0.901	0.941
	HAD1I	0.302	0.33	0.344	0.419	0.493	0.508	0.536
	HAD3I	0.459	0.498	0.518	0.622	0.727	0.747	0.786
	HAD5I	0.554	0.602	0.627	0.755	0.883	0.908	0.955
	HAD7	0.264	0.284	0.293	0.344	0.395	0.405	0.424
	HAD11I	0.791	0.831	0.851	0.955	1.06	1.08	1.119
	HAD13I	0.433	0.471	0.49	0.592	0.694	0.713	0.752
	HAD2	0.567	0.605	0.624	0.726	0.827	0.847	0.885
	HAD4	0.245	0.271	0.284	0.354	0.424	0.437	0.463
	HAD6I	0.344	0.371	0.384	0.455	0.525	0.538	0.565
	HAD10I	0.645	0.685	0.705	0.811	0.917	0.938	0.977
	HAD12	0.551	0.595	0.618	0.736	0.855	0.878	0.922
	HAD14	0.605	0.647	0.668	0.781	0.894	0.915	0.958
CONFIDENCE	INTERVALS	OF	STANDARDIZED	MODEL	RESULTS
STDYX	Standardization
	Lower	0.005	Lower	0.025	Lower	0.05	Estimate	Upper	0.05	Upper	0.025	Upper	0.005
	NEGAF	BY
	HAD1I	0.522	0.551	0.566	0.643	0.721	0.735	0.764
	HAD3I	0.545	0.573	0.587	0.662	0.738	0.752	0.78
	HAD5I	0.52	0.548	0.563	0.639	0.715	0.73	0.758
	HAD7	0.494	0.521	0.535	0.606	0.678	0.692	0.718
	HAD11I	0.227	0.263	0.281	0.376	0.472	0.49	0.526
	HAD13I	0.532	0.561	0.576	0.655	0.733	0.748	0.777
	HAD2	0.365	0.398	0.415	0.503	0.591	0.608	0.641
	HAD4	0.427	0.459	0.475	0.561	0.648	0.664	0.696
	HAD6I	0.465	0.494	0.509	0.587	0.664	0.679	0.708
	HAD10I	0.379	0.409	0.425	0.506	0.587	0.602	0.633
	HAD12	0.326	0.362	0.381	0.477	0.574	0.592	0.628
	HAD14	0.327	0.359	0.376	0.462	0.548	0.564	0.597
	LON	BY
	UCLA1	0.517	0.543	0.557	0.627	0.697	0.711	0.737
	UCLA2	0.625	0.646	0.657	0.714	0.771	0.782	0.804
	UCLA3	0.599	0.622	0.633	0.692	0.751	0.763	0.785
	UCLA4	0.644	0.664	0.674	0.727	0.78	0.79	0.81
	UCLA5	0.571	0.596	0.608	0.673	0.738	0.751	0.775
	UCLA6	0.704	0.722	0.731	0.779	0.827	0.836	0.854
	UCLA7	0.506	0.532	0.545	0.615	0.685	0.698	0.724
	UCLA8	0.409	0.459	0.485	0.621	0.756	0.782	0.833
	UCLA10	0.493	0.519	0.532	0.602	0.672	0.686	0.712
	LON	WITH
	PRISMREV	-0.391	-0.356	-0.338	-0.244	-0.149	-0.131	-0.096
	PAIN	-0.303	-0.265	-0.246	-0.144	-0.043	-0.023	0.015
	NEGAF	-0.74	-0.712	-0.698	-0.623	-0.549	-0.535	-0.507
	NEGAF	WITH
	PAIN	0.173	0.207	0.225	0.316	0.407	0.425	0.459
	PRISMREV	0.326	0.357	0.372	0.453	0.534	0.549	0.58
	PRISMREV	WITH
	PAIN	0.29	0.325	0.344	0.439	0.534	0.552	0.588
	Means
	PAIN	2.922	3.039	3.099	3.413	3.727	3.787	3.904
	PRISMREV	2.719	2.836	2.895	3.208	3.52	3.58	3.697
	Intercepts
	UCLA1	2.008	2.048	2.068	2.175	2.282	2.302	2.342
	UCLA2	1.968	2.01	2.032	2.145	2.259	2.28	2.323
	UCLA3	2.183	2.238	2.265	2.41	2.555	2.583	2.637
	UCLA4	1.866	1.903	1.921	2.019	2.116	2.135	2.171
	UCLA5	2.189	2.241	2.268	2.409	2.549	2.576	2.628
	UCLA6	2.006	2.05	2.072	2.189	2.306	2.329	2.373
	UCLA7	2.191	2.246	2.274	2.421	2.568	2.596	2.651
	UCLA8	1.901	2.012	2.069	2.368	2.666	2.723	2.835
	UCLA10	2.341	2.405	2.438	2.608	2.778	2.811	2.874
	HAD1I	1.65	1.694	1.716	1.832	1.949	1.971	2.015
	HAD3I	1.375	1.422	1.446	1.573	1.699	1.723	1.771
	HAD5I	1.292	1.335	1.358	1.474	1.591	1.613	1.657
	HAD7	1.917	1.984	2.018	2.198	2.377	2.411	2.478
	HAD11I	1.341	1.381	1.401	1.507	1.613	1.634	1.673
	HAD13I	1.359	1.399	1.419	1.525	1.631	1.651	1.691
	HAD2	0.795	0.824	0.839	0.915	0.992	1.007	1.035
	HAD4	0.812	0.841	0.856	0.935	1.013	1.028	1.057
	HAD6I	1.081	1.117	1.135	1.231	1.327	1.346	1.382
	HAD10I	0.804	0.832	0.847	0.922	0.996	1.011	1.039
	HAD12	0.817	0.844	0.858	0.93	1.003	1.017	1.044
	HAD14	0.743	0.767	0.779	0.842	0.905	0.918	0.941
	Variances
	PAIN	1	1	1	1	1	1	1
	PRISMREV	1	1	1	1	1	1	1
	NEGAF	1	1	1	1	1	1	1
	LON	1	1	1	1	1	1	1
	Residual	Variances
	UCLA1	0.469	0.502	0.519	0.607	0.695	0.712	0.745
	UCLA2	0.362	0.393	0.408	0.49	0.572	0.587	0.618
	UCLA3	0.393	0.423	0.439	0.521	0.603	0.619	0.649
	UCLA4	0.35	0.379	0.394	0.471	0.548	0.563	0.592
	UCLA5	0.41	0.442	0.459	0.547	0.634	0.651	0.684
	UCLA6	0.277	0.305	0.319	0.393	0.468	0.482	0.51
	UCLA7	0.488	0.52	0.536	0.622	0.707	0.724	0.756
	UCLA8	0.351	0.414	0.446	0.615	0.783	0.815	0.878
	UCLA10	0.505	0.537	0.553	0.637	0.721	0.738	0.769
	HAD1I	0.43	0.468	0.487	0.586	0.686	0.705	0.742
	HAD3I	0.405	0.442	0.462	0.561	0.661	0.68	0.717
	HAD5I	0.439	0.476	0.494	0.592	0.689	0.708	0.744
	HAD7	0.497	0.529	0.546	0.633	0.719	0.736	0.768
	HAD11I	0.746	0.773	0.787	0.858	0.93	0.944	0.971
	HAD13I	0.411	0.45	0.469	0.572	0.674	0.693	0.732
	HAD2	0.608	0.641	0.658	0.747	0.835	0.852	0.885
	HAD4	0.533	0.57	0.588	0.685	0.781	0.8	0.836
	HAD6I	0.513	0.547	0.565	0.656	0.747	0.764	0.798
	HAD10I	0.616	0.647	0.662	0.744	0.826	0.842	0.872
	HAD12	0.628	0.662	0.68	0.772	0.864	0.882	0.916
	HAD14	0.662	0.692	0.707	0.787	0.866	0.881	0.911
STDY	Standardization
	Lower	0.005	Lower	0.025	Lower	0.05	Estimate	Upper	0.05	Upper	0.025	Upper	0.005
	NEGAF	BY
	HAD1I	0.522	0.551	0.566	0.643	0.721	0.735	0.764
	HAD3I	0.545	0.573	0.587	0.662	0.738	0.752	0.78
	HAD5I	0.52	0.548	0.563	0.639	0.715	0.73	0.758
	HAD7	0.494	0.521	0.535	0.606	0.678	0.692	0.718
	HAD11I	0.227	0.263	0.281	0.376	0.472	0.49	0.526
	HAD13I	0.532	0.561	0.576	0.655	0.733	0.748	0.777
	HAD2	0.365	0.398	0.415	0.503	0.591	0.608	0.641
	HAD4	0.427	0.459	0.475	0.561	0.648	0.664	0.696
	HAD6I	0.465	0.494	0.509	0.587	0.664	0.679	0.708
	HAD10I	0.379	0.409	0.425	0.506	0.587	0.602	0.633
	HAD12	0.326	0.362	0.381	0.477	0.574	0.592	0.628
	HAD14	0.327	0.359	0.376	0.462	0.548	0.564	0.597
	LON	BY
	UCLA1	0.517	0.543	0.557	0.627	0.697	0.711	0.737
	UCLA2	0.625	0.646	0.657	0.714	0.771	0.782	0.804
	UCLA3	0.599	0.622	0.633	0.692	0.751	0.763	0.785
	UCLA4	0.644	0.664	0.674	0.727	0.78	0.79	0.81
	UCLA5	0.571	0.596	0.608	0.673	0.738	0.751	0.775
	UCLA6	0.704	0.722	0.731	0.779	0.827	0.836	0.854
	UCLA7	0.506	0.532	0.545	0.615	0.685	0.698	0.724
	UCLA8	0.409	0.459	0.485	0.621	0.756	0.782	0.833
	UCLA10	0.493	0.519	0.532	0.602	0.672	0.686	0.712
	LON	WITH
	PRISMREV	-0.391	-0.356	-0.338	-0.244	-0.149	-0.131	-0.096
	PAIN	-0.303	-0.265	-0.246	-0.144	-0.043	-0.023	0.015
	NEGAF	-0.74	-0.712	-0.698	-0.623	-0.549	-0.535	-0.507
	NEGAF	WITH
	PAIN	0.173	0.207	0.225	0.316	0.407	0.425	0.459
	PRISMREV	0.326	0.357	0.372	0.453	0.534	0.549	0.58
	PRISMREV	WITH
	PAIN	0.29	0.325	0.344	0.439	0.534	0.552	0.588
	Means
	PAIN	2.922	3.039	3.099	3.413	3.727	3.787	3.904
	PRISMREV	2.719	2.836	2.895	3.208	3.52	3.58	3.697
	Intercepts
	UCLA1	2.008	2.048	2.068	2.175	2.282	2.302	2.342
	UCLA2	1.968	2.01	2.032	2.145	2.259	2.28	2.323
	UCLA3	2.183	2.238	2.265	2.41	2.555	2.583	2.637
	UCLA4	1.866	1.903	1.921	2.019	2.116	2.135	2.171
	UCLA5	2.189	2.241	2.268	2.409	2.549	2.576	2.628
	UCLA6	2.006	2.05	2.072	2.189	2.306	2.329	2.373
	UCLA7	2.191	2.246	2.274	2.421	2.568	2.596	2.651
	UCLA8	1.901	2.012	2.069	2.368	2.666	2.723	2.835
	UCLA10	2.341	2.405	2.438	2.608	2.778	2.811	2.874
	HAD1I	1.65	1.694	1.716	1.832	1.949	1.971	2.015
	HAD3I	1.375	1.422	1.446	1.573	1.699	1.723	1.771
	HAD5I	1.292	1.335	1.358	1.474	1.591	1.613	1.657
	HAD7	1.917	1.984	2.018	2.198	2.377	2.411	2.478
	HAD11I	1.341	1.381	1.401	1.507	1.613	1.634	1.673
	HAD13I	1.359	1.399	1.419	1.525	1.631	1.651	1.691
	HAD2	0.795	0.824	0.839	0.915	0.992	1.007	1.035
	HAD4	0.812	0.841	0.856	0.935	1.013	1.028	1.057
	HAD6I	1.081	1.117	1.135	1.231	1.327	1.346	1.382
	HAD10I	0.804	0.832	0.847	0.922	0.996	1.011	1.039
	HAD12	0.817	0.844	0.858	0.93	1.003	1.017	1.044
	HAD14	0.743	0.767	0.779	0.842	0.905	0.918	0.941
	Variances
	PAIN	1	1	1	1	1	1	1
	PRISMREV	1	1	1	1	1	1	1
	NEGAF	1	1	1	1	1	1	1
	LON	1	1	1	1	1	1	1
	Residual	Variances
	UCLA1	0.469	0.502	0.519	0.607	0.695	0.712	0.745
	UCLA2	0.362	0.393	0.408	0.49	0.572	0.587	0.618
	UCLA3	0.393	0.423	0.439	0.521	0.603	0.619	0.649
	UCLA4	0.35	0.379	0.394	0.471	0.548	0.563	0.592
	UCLA5	0.41	0.442	0.459	0.547	0.634	0.651	0.684
	UCLA6	0.277	0.305	0.319	0.393	0.468	0.482	0.51
	UCLA7	0.488	0.52	0.536	0.622	0.707	0.724	0.756
	UCLA8	0.351	0.414	0.446	0.615	0.783	0.815	0.878
	UCLA10	0.505	0.537	0.553	0.637	0.721	0.738	0.769
	HAD1I	0.43	0.468	0.487	0.586	0.686	0.705	0.742
	HAD3I	0.405	0.442	0.462	0.561	0.661	0.68	0.717
	HAD5I	0.439	0.476	0.494	0.592	0.689	0.708	0.744
	HAD7	0.497	0.529	0.546	0.633	0.719	0.736	0.768
	HAD11I	0.746	0.773	0.787	0.858	0.93	0.944	0.971
	HAD13I	0.411	0.45	0.469	0.572	0.674	0.693	0.732
	HAD2	0.608	0.641	0.658	0.747	0.835	0.852	0.885
	HAD4	0.533	0.57	0.588	0.685	0.781	0.8	0.836
	HAD6I	0.513	0.547	0.565	0.656	0.747	0.764	0.798
	HAD10I	0.616	0.647	0.662	0.744	0.826	0.842	0.872
	HAD12	0.628	0.662	0.68	0.772	0.864	0.882	0.916
	HAD14	0.662	0.692	0.707	0.787	0.866	0.881	0.911
STD	Standardization
	Lower	0.005	Lower	0.025	Lower	0.05	Estimate	Upper	0.05	Upper	0.025	Upper	0.005
	NEGAF	BY
	HAD1I	0.423	0.452	0.466	0.544	0.621	0.636	0.665
	HAD3I	0.551	0.586	0.604	0.698	0.791	0.809	0.844
	HAD5I	0.575	0.61	0.628	0.722	0.816	0.834	0.869
	HAD7	0.341	0.366	0.379	0.447	0.515	0.528	0.554
	HAD11I	0.235	0.274	0.293	0.397	0.5	0.52	0.559
	HAD13I	0.521	0.556	0.574	0.666	0.759	0.777	0.811
	HAD2	0.352	0.387	0.404	0.496	0.588	0.605	0.64
	HAD4	0.297	0.322	0.335	0.404	0.472	0.485	0.511
	HAD6I	0.371	0.399	0.414	0.489	0.564	0.578	0.606
	HAD10I	0.384	0.418	0.436	0.528	0.62	0.638	0.672
	HAD12	0.312	0.349	0.368	0.466	0.565	0.583	0.62
	HAD14	0.307	0.344	0.363	0.46	0.558	0.577	0.613
	LON	BY
	UCLA1	0.542	0.574	0.591	0.677	0.764	0.781	0.813
	UCLA2	0.685	0.714	0.729	0.806	0.882	0.897	0.926
	UCLA3	0.653	0.682	0.697	0.774	0.852	0.867	0.895
	UCLA4	0.696	0.724	0.738	0.814	0.889	0.903	0.931
	UCLA5	0.611	0.642	0.658	0.742	0.827	0.843	0.874
	UCLA6	0.786	0.812	0.825	0.896	0.966	0.979	1.005
	UCLA7	0.546	0.578	0.595	0.681	0.768	0.784	0.817
	UCLA8	0.576	0.611	0.629	0.722	0.815	0.833	0.868
	UCLA10	0.527	0.56	0.576	0.664	0.751	0.768	0.801
	LON	WITH
	PRISMREV	-2.365	-2.146	-2.034	-1.45	-0.865	-0.753	-0.534
	PAIN	-0.68	-0.595	-0.552	-0.326	-0.101	-0.057	0.027
	NEGAF	-0.74	-0.712	-0.698	-0.623	-0.549	-0.535	-0.507
	NEGAF	WITH
	PAIN	0.369	0.451	0.493	0.714	0.935	0.977	1.06
	PRISMREV	1.778	1.998	2.11	2.696	3.283	3.395	3.614
	PRISMREV	WITH
	PAIN	3.256	3.889	4.213	5.904	7.594	7.918	8.551
	Means
	PAIN	7.386	7.464	7.504	7.713	7.922	7.962	8.04
	PRISMREV	18.233	18.439	18.544	19.094	19.644	19.75	19.955
	Intercepts
	UCLA1	2.194	2.231	2.25	2.35	2.45	2.469	2.506
	UCLA2	2.256	2.295	2.315	2.42	2.524	2.544	2.583
	UCLA3	2.535	2.574	2.594	2.697	2.801	2.82	2.859
	UCLA4	2.097	2.136	2.155	2.259	2.362	2.382	2.421
	UCLA5	2.497	2.535	2.554	2.656	2.758	2.778	2.816
	UCLA6	2.351	2.391	2.411	2.517	2.624	2.644	2.684
	UCLA7	2.521	2.559	2.579	2.681	2.784	2.803	2.842
	UCLA8	2.586	2.626	2.646	2.754	2.861	2.882	2.922
	UCLA10	2.714	2.753	2.772	2.874	2.976	2.995	3.033
	HAD1I	1.427	1.456	1.471	1.549	1.627	1.642	1.671
	HAD3I	1.504	1.54	1.559	1.656	1.753	1.772	1.808
	HAD5I	1.502	1.541	1.561	1.666	1.77	1.79	1.829
	HAD7	1.515	1.54	1.553	1.621	1.69	1.703	1.728
	HAD11I	1.437	1.474	1.492	1.59	1.687	1.706	1.743
	HAD13I	1.405	1.44	1.458	1.552	1.646	1.664	1.699
	HAD2	0.76	0.794	0.811	0.902	0.993	1.011	1.045
	HAD4	0.568	0.593	0.605	0.672	0.738	0.751	0.776
	HAD6I	0.905	0.934	0.948	1.025	1.102	1.117	1.146
	HAD10I	0.811	0.847	0.866	0.962	1.059	1.077	1.113
	HAD12	0.767	0.801	0.818	0.909	0.999	1.016	1.05
	HAD14	0.695	0.729	0.747	0.839	0.931	0.949	0.983
	Variances
	PAIN	3.945	4.223	4.365	5.107	5.849	5.991	6.269
	PRISMREV	27.018	29.03	30.059	35.432	40.806	41.835	43.847
	NEGAF	1	1	1	1	1	1	1
	LON	1	1	1	1	1	1	1
	Residual	Variances
	UCLA1	0.542	0.582	0.602	0.709	0.815	0.836	0.876
	UCLA2	0.462	0.5	0.52	0.623	0.726	0.746	0.785
	UCLA3	0.488	0.527	0.547	0.652	0.757	0.777	0.817
	UCLA4	0.443	0.478	0.496	0.59	0.683	0.701	0.736
	UCLA5	0.501	0.541	0.561	0.665	0.769	0.789	0.828
	UCLA6	0.371	0.407	0.425	0.52	0.616	0.634	0.67
	UCLA7	0.592	0.633	0.654	0.763	0.871	0.892	0.933
	UCLA8	0.158	0.319	0.402	0.831	1.261	1.343	1.504
	UCLA10	0.606	0.646	0.667	0.774	0.881	0.901	0.941
	HAD1I	0.302	0.33	0.344	0.419	0.493	0.508	0.536
	HAD3I	0.459	0.498	0.518	0.622	0.727	0.747	0.786
	HAD5I	0.554	0.602	0.627	0.755	0.883	0.908	0.955
	HAD7	0.264	0.284	0.293	0.344	0.395	0.405	0.424
	HAD11I	0.791	0.831	0.851	0.955	1.06	1.08	1.119
	HAD13I	0.433	0.471	0.49	0.592	0.694	0.713	0.752
	HAD2	0.567	0.605	0.624	0.726	0.827	0.847	0.885
	HAD4	0.245	0.271	0.284	0.354	0.424	0.437	0.463
	HAD6I	0.344	0.371	0.384	0.455	0.525	0.538	0.565
	HAD10I	0.645	0.685	0.705	0.811	0.917	0.938	0.977
	HAD12	0.551	0.595	0.618	0.736	0.855	0.878	0.922
	HAD14	0.605	0.647	0.668	0.781	0.894	0.915	0.958
RESIDUAL	OUTPUT
	ESTIMATED	MODEL	AND	RESIDUALS	(OBSERVED	-	ESTIMATED)
	Model	Estimated	Means
	UCLA1	UCLA2	UCLA3	UCLA4	UCLA5
	________	________	________	________	________
	2.35	2.42	2.697	2.259	2.656
	Model	Estimated	Means
	UCLA6	UCLA7	UCLA8	UCLA10	HAD1I
	________	________	________	________	________
	2.517	2.681	2.754	2.874	1.549
	Model	Estimated	Means
	HAD3I	HAD5I	HAD7	HAD11I	HAD13I
	________	________	________	________	________
	1.656	1.666	1.621	1.59	1.552
	Model	Estimated	Means
	HAD2	HAD4	HAD6I	HAD10I	HAD12
	________	________	________	________	________
	0.902	0.672	1.025	0.962	0.909
	Model	Estimated	Means
	HAD14	PAIN	PRISMREV
	________	________	________
	0.839	7.713	19.094
	Residuals	for	Means
	UCLA1	UCLA2	UCLA3	UCLA4	UCLA5
	________	________	________	________	________
	0	0	0	0	0
	Residuals	for	Means
	UCLA6	UCLA7	UCLA8	UCLA10	HAD1I
	________	________	________	________	________
	0	0	0	0	0
	Residuals	for	Means
	HAD3I	HAD5I	HAD7	HAD11I	HAD13I
	________	________	________	________	________
	0	0	0	0	0
	Residuals	for	Means
	HAD2	HAD4	HAD6I	HAD10I	HAD12
	________	________	________	________	________
	0	0	0	0	0
	Residuals	for	Means
	HAD14	PAIN	PRISMREV
	________	________	________
	0	0	0
	Standardized	Residuals	(z-scores)	for	Means
	UCLA1	UCLA2	UCLA3	UCLA4	UCLA5
	________	________	________	________	________
	0	0	0	0	0
	Standardized	Residuals	(z-scores)	for	Means
	UCLA6	UCLA7	UCLA8	UCLA10	HAD1I
	________	________	________	________	________
	0	0	0	0	0
	Standardized	Residuals	(z-scores)	for	Means
	HAD3I	HAD5I	HAD7	HAD11I	HAD13I
	________	________	________	________	________
	0	0	0	0	0
	Standardized	Residuals	(z-scores)	for	Means
	HAD2	HAD4	HAD6I	HAD10I	HAD12
	________	________	________	________	________
	0	0	0	0	0
	Standardized	Residuals	(z-scores)	for	Means
	HAD14	PAIN	PRISMREV
	________	________	________
	0	0	0
	Normalized	Residuals	for	Means
	UCLA1	UCLA2	UCLA3	UCLA4	UCLA5
	________	________	________	________	________
	0	0	0	0	0
	Normalized	Residuals	for	Means
	UCLA6	UCLA7	UCLA8	UCLA10	HAD1I
	________	________	________	________	________
	0	0	0	0	0
	Normalized	Residuals	for	Means
	HAD3I	HAD5I	HAD7	HAD11I	HAD13I
	________	________	________	________	________
	0	0	0	0	0
	Normalized	Residuals	for	Means
	HAD2	HAD4	HAD6I	HAD10I	HAD12
	________	________	________	________	________
	0	0	0	0	0
	Normalized	Residuals	for	Means
	HAD14	PAIN	PRISMREV
	________	________	________
	0	0	0
	Model	Estimated	Covariances
	UCLA1	UCLA2	UCLA3	UCLA4	UCLA5
	________	________	________	________	________
	UCLA1	1.168
	UCLA2	0.546	1.272
	UCLA3	0.525	0.624	1.252
	UCLA4	0.551	0.655	0.63	1.252
	UCLA5	0.503	0.598	0.575	0.604	1.216
	UCLA6	0.607	0.721	0.694	0.729	0.665
	UCLA7	0.461	0.549	0.528	0.554	0.506
	UCLA8	0.489	0.582	0.559	0.587	0.536
	UCLA10	0.45	0.535	0.514	0.54	0.493
	HAD1I	-0.23	-0.273	-0.263	-0.276	-0.252
	HAD3I	-0.295	-0.35	-0.337	-0.354	-0.323
	HAD5I	-0.305	-0.363	-0.349	-0.366	-0.334
	HAD7	-0.189	-0.225	-0.216	-0.227	-0.207
	HAD11I	-0.168	-0.199	-0.192	-0.201	-0.184
	HAD13I	-0.281	-0.335	-0.322	-0.338	-0.308
	HAD2	-0.209	-0.249	-0.239	-0.252	-0.23
	HAD4	-0.17	-0.203	-0.195	-0.205	-0.187
	HAD6I	-0.206	-0.245	-0.236	-0.248	-0.226
	HAD10I	-0.223	-0.265	-0.255	-0.268	-0.244
	HAD12	-0.197	-0.234	-0.225	-0.236	-0.216
	HAD14	-0.194	-0.231	-0.222	-0.233	-0.213
	PAIN	-0.221	-0.263	-0.253	-0.266	-0.242
	PRISMREV	-0.982	-1.168	-1.123	-1.179	-1.076
	Model	Estimated	Covariances
	UCLA6	UCLA7	UCLA8	UCLA10	HAD1I
	________	________	________	________	________
	UCLA6	1.322
	UCLA7	0.61	1.227
	UCLA8	0.647	0.492	1.353
	UCLA10	0.594	0.452	0.479	1.214
	HAD1I	-0.304	-0.231	-0.245	-0.225	0.714
	HAD3I	-0.389	-0.296	-0.314	-0.289	0.379
	HAD5I	-0.403	-0.307	-0.325	-0.299	0.393
	HAD7	-0.25	-0.19	-0.201	-0.185	0.243
	HAD11I	-0.222	-0.169	-0.179	-0.164	0.216
	HAD13I	-0.372	-0.283	-0.3	-0.276	0.362
	HAD2	-0.277	-0.211	-0.223	-0.205	0.27
	HAD4	-0.225	-0.171	-0.182	-0.167	0.219
	HAD6I	-0.273	-0.208	-0.22	-0.202	0.266
	HAD10I	-0.295	-0.224	-0.238	-0.218	0.287
	HAD12	-0.26	-0.198	-0.21	-0.193	0.253
	HAD14	-0.257	-0.195	-0.207	-0.19	0.25
	PAIN	-0.292	-0.222	-0.236	-0.217	0.388
	PRISMREV	-1.298	-0.987	-1.047	-0.962	1.466
	Model	Estimated	Covariances
	HAD3I	HAD5I	HAD7	HAD11I	HAD13I
	________	________	________	________	________
	HAD3I	1.109
	HAD5I	0.504	1.276
	HAD7	0.312	0.323	0.544
	HAD11I	0.277	0.287	0.178	1.113
	HAD13I	0.465	0.481	0.298	0.264	1.036
	HAD2	0.346	0.358	0.222	0.197	0.33
	HAD4	0.282	0.291	0.181	0.16	0.269
	HAD6I	0.341	0.353	0.219	0.194	0.326
	HAD10I	0.368	0.381	0.236	0.21	0.352
	HAD12	0.325	0.337	0.209	0.185	0.311
	HAD14	0.321	0.332	0.206	0.183	0.307
	PAIN	0.498	0.516	0.319	0.283	0.476
	PRISMREV	1.881	1.947	1.206	1.07	1.796
	Model	Estimated	Covariances
	HAD2	HAD4	HAD6I	HAD10I	HAD12
	________	________	________	________	________
	HAD2	0.972
	HAD4	0.2	0.517
	HAD6I	0.242	0.197	0.693
	HAD10I	0.262	0.213	0.258	1.09
	HAD12	0.231	0.188	0.228	0.246	0.954
	HAD14	0.228	0.186	0.225	0.243	0.215
	PAIN	0.354	0.288	0.349	0.377	0.333
	PRISMREV	1.337	1.088	1.318	1.424	1.257
	Model	Estimated	Covariances
	HAD14	PAIN	PRISMREV
	________	________	________
	HAD14	0.993
	PAIN	0.329	5.107
	PRISMREV	1.241	5.904	35.432
	Model	Estimated	Correlations
	UCLA1	UCLA2	UCLA3	UCLA4	UCLA5
	________	________	________	________	________
	UCLA1	1
	UCLA2	0.448	1
	UCLA3	0.434	0.494	1
	UCLA4	0.456	0.519	0.503	1
	UCLA5	0.422	0.481	0.466	0.49	1
	UCLA6	0.488	0.556	0.539	0.566	0.524
	UCLA7	0.386	0.439	0.426	0.447	0.414
	UCLA8	0.389	0.443	0.43	0.451	0.418
	UCLA10	0.378	0.43	0.417	0.438	0.406
	HAD1I	-0.251	-0.286	-0.278	-0.292	-0.27
	HAD3I	-0.259	-0.295	-0.286	-0.3	-0.278
	HAD5I	-0.25	-0.285	-0.276	-0.29	-0.268
	HAD7	-0.237	-0.27	-0.262	-0.275	-0.254
	HAD11I	-0.147	-0.168	-0.162	-0.171	-0.158
	HAD13I	-0.256	-0.291	-0.282	-0.297	-0.275
	HAD2	-0.197	-0.224	-0.217	-0.228	-0.211
	HAD4	-0.219	-0.25	-0.242	-0.255	-0.236
	HAD6I	-0.229	-0.261	-0.253	-0.266	-0.246
	HAD10I	-0.198	-0.225	-0.218	-0.229	-0.212
	HAD12	-0.187	-0.213	-0.206	-0.216	-0.2
	HAD14	-0.181	-0.206	-0.199	-0.209	-0.194
	PAIN	-0.091	-0.103	-0.1	-0.105	-0.097
	PRISMREV	-0.153	-0.174	-0.169	-0.177	-0.164
	Model	Estimated	Correlations
	UCLA6	UCLA7	UCLA8	UCLA10	HAD1I
	________	________	________	________	________
	UCLA6	1
	UCLA7	0.479	1
	UCLA8	0.483	0.382	1
	UCLA10	0.469	0.371	0.374	1
	HAD1I	-0.312	-0.247	-0.249	-0.242	1
	HAD3I	-0.322	-0.254	-0.256	-0.249	0.426
	HAD5I	-0.31	-0.245	-0.247	-0.24	0.411
	HAD7	-0.294	-0.232	-0.235	-0.228	0.39
	HAD11I	-0.183	-0.144	-0.146	-0.141	0.242
	HAD13I	-0.318	-0.251	-0.253	-0.246	0.421
	HAD2	-0.244	-0.193	-0.195	-0.189	0.324
	HAD4	-0.273	-0.215	-0.217	-0.211	0.361
	HAD6I	-0.285	-0.225	-0.227	-0.22	0.377
	HAD10I	-0.246	-0.194	-0.196	-0.19	0.325
	HAD12	-0.232	-0.183	-0.185	-0.179	0.307
	HAD14	-0.224	-0.177	-0.179	-0.173	0.297
	PAIN	-0.112	-0.089	-0.09	-0.087	0.203
	PRISMREV	-0.19	-0.15	-0.151	-0.147	0.291
	Model	Estimated	Correlations
	HAD3I	HAD5I	HAD7	HAD11I	HAD13I
	________	________	________	________	________
	HAD3I	1
	HAD5I	0.423	1
	HAD7	0.402	0.387	1
	HAD11I	0.249	0.24	0.228	1
	HAD13I	0.434	0.418	0.397	0.246	1
	HAD2	0.333	0.322	0.305	0.189	0.329
	HAD4	0.372	0.359	0.34	0.211	0.367
	HAD6I	0.389	0.375	0.356	0.221	0.384
	HAD10I	0.335	0.323	0.307	0.19	0.331
	HAD12	0.316	0.305	0.289	0.18	0.312
	HAD14	0.306	0.295	0.28	0.174	0.302
	PAIN	0.209	0.202	0.192	0.119	0.207
	PRISMREV	0.3	0.289	0.275	0.17	0.297
	Model	Estimated	Correlations
	HAD2	HAD4	HAD6I	HAD10I	HAD12
	________	________	________	________	________
	HAD2	1
	HAD4	0.282	1
	HAD6I	0.295	0.329	1
	HAD10I	0.254	0.284	0.297	1
	HAD12	0.24	0.268	0.28	0.241	1
	HAD14	0.232	0.259	0.271	0.234	0.221
	PAIN	0.159	0.177	0.185	0.16	0.151
	PRISMREV	0.228	0.254	0.266	0.229	0.216
	Model	Estimated	Correlations
	HAD14	PAIN	PRISMREV
	________	________	________
	HAD14	1
	PAIN	0.146	1
	PRISMREV	0.209	0.439	1
	Residuals	for	Covariances
	UCLA1	UCLA2	UCLA3	UCLA4	UCLA5
	________	________	________	________	________
	UCLA1	0
	UCLA2	-0.005	0
	UCLA3	0.061	-0.024	0
	UCLA4	0.014	-0.001	-0.069	0
	UCLA5	0.012	-0.031	0.056	0.043	0
	UCLA6	-0.018	0.062	0.05	0.008	-0.049
	UCLA7	-0.041	-0.033	-0.085	0.033	-0.06
	UCLA8	-0.053	0.042	0.016	-0.073	0.054
	UCLA10	-0.068	-0.005	-0.089	0.054	0.038
	HAD1I	-0.06	0.024	-0.082	0.017	-0.001
	HAD3I	-0.023	0.107	-0.001	0.026	0.034
	HAD5I	-0.149	-0.024	-0.059	-0.03	-0.024
	HAD7	-0.12	-0.042	-0.006	-0.01	0.026
	HAD11I	0.065	0.138	0.014	0.001	-0.09
	HAD13I	-0.01	0.134	-0.082	0.044	0.034
	HAD2	-0.065	0.012	-0.058	0.024	0.051
	HAD4	-0.024	0.056	0.029	0.04	0.112
	HAD6I	-0.033	-0.065	-0.072	-0.046	0.011
	HAD10I	0.006	0.095	-0.012	0.047	0.014
	HAD12	-0.027	-0.065	-0.077	-0.106	0.052
	HAD14	-0.052	-0.001	-0.016	-0.037	0.032
	PAIN	0.035	0.062	-0.001	-0.171	-0.049
	PRISMREV	0.281	-0.044	-0.466	0.07	-0.128
	Residuals	for	Covariances
	UCLA6	UCLA7	UCLA8	UCLA10	HAD1I
	________	________	________	________	________
	UCLA6	0
	UCLA7	0.003	0
	UCLA8	0.02	-0.047	0
	UCLA10	-0.072	0.224	0.013	0
	HAD1I	-0.002	-0.039	0.001	-0.012	0
	HAD3I	0.044	-0.04	-0.017	0.04	0.071
	HAD5I	-0.011	0.014	-0.104	0.089	0.1
	HAD7	0.042	-0.038	-0.046	-0.008	-0.004
	HAD11I	0.153	-0.066	0.112	-0.011	0.05
	HAD13I	0.03	0.014	0.06	0.071	0.045
	HAD2	0.047	-0.032	-0.009	0.051	-0.074
	HAD4	0.029	-0.025	0.025	0.015	-0.033
	HAD6I	-0.03	-0.065	-0.067	-0.075	-0.068
	HAD10I	0.094	-0.005	0.055	0.084	-0.023
	HAD12	-0.068	-0.112	-0.027	-0.055	-0.093
	HAD14	0.069	0.009	0.019	0.019	-0.039
	PAIN	0.084	0.121	0.058	-0.145	0.009
	PRISMREV	0.264	-0.118	0.076	-0.033	-0.008
	Residuals	for	Covariances
	HAD3I	HAD5I	HAD7	HAD11I	HAD13I
	________	________	________	________	________
	HAD3I	0
	HAD5I	0.063	0
	HAD7	-0.048	-0.008	0
	HAD11I	0.027	-0.004	-0.011	0
	HAD13I	0.217	0.047	-0.029	0.113	0
	HAD2	-0.055	-0.1	0.003	-0.111	-0.106
	HAD4	-0.051	-0.079	0.004	-0.071	-0.069
	HAD6I	-0.064	-0.004	0.028	-0.007	-0.065
	HAD10I	-0.047	0.013	0.002	0.037	-0.034
	HAD12	-0.101	-0.08	-0.003	-0.103	-0.052
	HAD14	-0.058	-0.086	0.011	0.067	-0.035
	PAIN	-0.045	-0.009	0.089	0.085	0.087
	PRISMREV	-0.24	-0.247	0.374	0.029	-0.333
	Residuals	for	Covariances
	HAD2	HAD4	HAD6I	HAD10I	HAD12
	________	________	________	________	________
	HAD2	0
	HAD4	0.153	0
	HAD6I	0.076	0.057	0
	HAD10I	0.034	0.052	0.008	0
	HAD12	0.078	0.11	0.036	0.138	0
	HAD14	0.09	0.077	-0.038	0.038	0.099
	PAIN	0.015	-0.064	0.068	-0.177	-0.116
	PRISMREV	0.45	0.065	0.223	-0.437	-0.038
	Residuals	for	Covariances
	HAD14	PAIN	PRISMREV
	________	________	________
	HAD14	0
	PAIN	-0.041	0
	PRISMREV	0.136	0	0
	Residuals	for	Correlations
	UCLA1	UCLA2	UCLA3	UCLA4	UCLA5
	________	________	________	________	________
	UCLA1	0
	UCLA2	-0.004	0
	UCLA3	0.05	-0.019	0
	UCLA4	0.012	0	-0.055	0
	UCLA5	0.01	-0.025	0.045	0.035	0
	UCLA6	-0.015	0.047	0.039	0.006	-0.038
	UCLA7	-0.034	-0.027	-0.068	0.027	-0.049
	UCLA8	-0.042	0.032	0.012	-0.056	0.042
	UCLA10	-0.057	-0.004	-0.072	0.044	0.031
	HAD1I	-0.066	0.025	-0.087	0.018	-0.001
	HAD3I	-0.021	0.09	-0.001	0.022	0.03
	HAD5I	-0.122	-0.019	-0.046	-0.024	-0.019
	HAD7	-0.151	-0.051	-0.007	-0.012	0.032
	HAD11I	0.057	0.116	0.012	0.001	-0.077
	HAD13I	-0.009	0.117	-0.072	0.038	0.031
	HAD2	-0.061	0.011	-0.053	0.022	0.047
	HAD4	-0.031	0.07	0.036	0.05	0.141
	HAD6I	-0.036	-0.069	-0.077	-0.049	0.012
	HAD10I	0.005	0.081	-0.01	0.041	0.012
	HAD12	-0.025	-0.059	-0.071	-0.097	0.048
	HAD14	-0.048	-0.001	-0.014	-0.033	0.029
	PAIN	0.014	0.024	-0.001	-0.068	-0.02
	PRISMREV	0.044	-0.007	-0.07	0.011	-0.02
	Residuals	for	Correlations
	UCLA6	UCLA7	UCLA8	UCLA10	HAD1I
	________	________	________	________	________
	UCLA6	0
	UCLA7	0.002	0
	UCLA8	0.015	-0.036	0
	UCLA10	-0.057	0.183	0.01	0
	HAD1I	-0.003	-0.042	0.001	-0.013	0
	HAD3I	0.036	-0.035	-0.014	0.035	0.08
	HAD5I	-0.008	0.011	-0.079	0.072	0.105
	HAD7	0.049	-0.046	-0.054	-0.01	-0.006
	HAD11I	0.126	-0.057	0.092	-0.009	0.056
	HAD13I	0.025	0.012	0.051	0.063	0.052
	HAD2	0.041	-0.029	-0.008	0.047	-0.089
	HAD4	0.035	-0.031	0.03	0.019	-0.054
	HAD6I	-0.032	-0.071	-0.069	-0.082	-0.097
	HAD10I	0.078	-0.005	0.045	0.073	-0.027
	HAD12	-0.06	-0.103	-0.024	-0.051	-0.112
	HAD14	0.06	0.008	0.017	0.017	-0.046
	PAIN	0.032	0.049	0.022	-0.058	0.005
	PRISMREV	0.039	-0.018	0.011	-0.005	-0.002
	Residuals	for	Correlations
	HAD3I	HAD5I	HAD7	HAD11I	HAD13I
	________	________	________	________	________
	HAD3I	0
	HAD5I	0.053	0
	HAD7	-0.062	-0.009	0
	HAD11I	0.024	-0.003	-0.014	0
	HAD13I	0.203	0.041	-0.039	0.106	0
	HAD2	-0.053	-0.09	0.004	-0.106	-0.106
	HAD4	-0.067	-0.098	0.008	-0.093	-0.094
	HAD6I	-0.073	-0.004	0.045	-0.008	-0.077
	HAD10I	-0.043	0.011	0.002	0.033	-0.032
	HAD12	-0.098	-0.073	-0.005	-0.1	-0.052
	HAD14	-0.055	-0.077	0.015	0.064	-0.034
	PAIN	-0.019	-0.004	0.054	0.036	0.038
	PRISMREV	-0.038	-0.037	0.085	0.005	-0.055
	Residuals	for	Correlations
	HAD2	HAD4	HAD6I	HAD10I	HAD12
	________	________	________	________	________
	HAD2	0
	HAD4	0.215	0
	HAD6I	0.092	0.095	0
	HAD10I	0.033	0.069	0.009	0
	HAD12	0.082	0.156	0.045	0.136	0
	HAD14	0.092	0.107	-0.046	0.036	0.101
	PAIN	0.007	-0.039	0.036	-0.075	-0.053
	PRISMREV	0.077	0.015	0.045	-0.07	-0.007
	Residuals	for	Correlations
	HAD14	PAIN	PRISMREV
	________	________	________
	HAD14	0
	PAIN	-0.018	0
	PRISMREV	0.023	0	0
	Standardized	Residuals	(z-scores)	for	Covariances
	UCLA1	UCLA2	UCLA3	UCLA4	UCLA5
	________	________	________	________	________
	UCLA1	0
	UCLA2	-0.124	0
	UCLA3	1.807	-0.602	0
	UCLA4	0.389	-0.015	-1.797	0
	UCLA5	0.32	-0.88	1.856	1.859	0
	UCLA6	-0.485	2.717	2.385	0.245	-1.306
	UCLA7	-0.959	-0.878	-1.83	1.189	-1.461
	UCLA8	-1.315	2.077	0.318	-1.694	1.142
	UCLA10	-1.635	-0.147	-2.149	2.69	1.15
	HAD1I	-1.647	0.652	-2.165	0.461	-0.033
	HAD3I	-0.481	2.081	-0.016	0.513	0.705
	HAD5I	-2.931	-0.468	-1.174	-0.581	-0.447
	HAD7	-3.686	-1.266	-0.181	-0.277	0.819
	HAD11I	1.103	2.417	0.24	0.025	-1.606
	HAD13I	-0.21	2.834	-1.789	0.924	0.697
	HAD2	-1.362	0.261	-1.168	0.539	1.011
	HAD4	-0.696	1.621	0.856	1.23	3.174
	HAD6I	-0.861	-1.744	-1.918	-1.328	0.283
	HAD10I	0.112	1.772	-0.214	0.953	0.259
	HAD12	-0.554	-1.505	-1.722	-2.609	1.101
	HAD14	-1.078	-0.022	-0.304	-0.869	0.601
	PAIN	0.329	0.747	-0.016	-1.87	-0.498
	PRISMREV	1.015	-0.19	-2.057	0.281	-0.566
	Standardized	Residuals	(z-scores)	for	Covariances
	UCLA6	UCLA7	UCLA8	UCLA10	HAD1I
	________	________	________	________	________
	UCLA6	0
	UCLA7	0.072	0
	UCLA8	0.493	-0.836	0
	UCLA10	-1.711	9.868	0.344	0
	HAD1I	-0.069	-1.055	0.031	-0.314	0
	HAD3I	0.926	-0.817	-0.356	0.769	999
	HAD5I	-0.207	0.264	-1.659	1.674	999
	HAD7	1.105	-1.065	-0.848	-0.217	-0.19
	HAD11I	2.539	-1.111	1.695	-0.18	2.208
	HAD13I	0.636	0.286	1.027	1.432	999
	HAD2	0.934	-0.622	-0.167	0.959	-2.572
	HAD4	0.923	-0.693	0.664	0.44	-1.686
	HAD6I	-0.855	-1.726	-1.481	-1.812	-2.771
	HAD10I	1.682	-0.098	0.939	1.448	-0.717
	HAD12	-1.614	-2.268	-0.554	-1.039	-2.829
	HAD14	1.414	0.167	0.339	0.343	-1.118
	PAIN	1.046	1.005	0.321	-1.315	0.142
	PRISMREV	1.007	-0.417	0.156	-0.123	-0.052
	Standardized	Residuals	(z-scores)	for	Covariances
	HAD3I	HAD5I	HAD7	HAD11I	HAD13I
	________	________	________	________	________
	HAD3I	0.032
	HAD5I	999	0.036
	HAD7	-2.059	-0.28	0
	HAD11I	0.899	-0.096	-0.36	0
	HAD13I	999	3.561	-1.214	4.052	0
	HAD2	-1.4	-2.321	0.128	-2.234	-2.764
	HAD4	-2.017	-2.569	0.29	-2.175	-2.779
	HAD6I	-2.057	-0.128	1.533	-0.189	-2.085
	HAD10I	-1.357	0.337	0.063	0.732	-0.908
	HAD12	-2.502	-1.85	-0.154	-2.07	-1.445
	HAD14	-1.545	-1.945	0.402	1.372	-0.868
	PAIN	-0.536	-0.088	1.207	0.714	1.005
	PRISMREV	-1.125	-0.89	2.2	0.104	-1.393
	Standardized	Residuals	(z-scores)	for	Covariances
	HAD2	HAD4	HAD6I	HAD10I	HAD12
	________	________	________	________	________
	HAD2	0
	HAD4	10.593	0
	HAD6I	3.864	999	0
	HAD10I	0.939	2.134	0.262	0
	HAD12	2.362	5.155	1.291	4.237	0
	HAD14	2.626	3.016	-1.17	0.793	2.334
	PAIN	0.143	-0.871	0.955	-1.682	-1.235
	PRISMREV	2.38	0.492	1.256	-1.897	-0.192
	Standardized	Residuals	(z-scores)	for	Covariances
	HAD14	PAIN	PRISMREV
	________	________	________
	HAD14	0
	PAIN	-0.466	999
	PRISMREV	0.775	0	999
	Normalized	Residuals	for	Covariances
	UCLA1	UCLA2	UCLA3	UCLA4	UCLA5
	________	________	________	________	________
	UCLA1	0
	UCLA2	-0.071	0
	UCLA3	0.916	-0.342	0
	UCLA4	0.211	-0.008	-1.033	0
	UCLA5	0.177	-0.459	0.831	0.675	0
	UCLA6	-0.261	0.917	0.777	0.122	-0.707
	UCLA7	-0.605	-0.487	-1.195	0.504	-0.88
	UCLA8	-0.789	0.644	0.203	-1.021	0.69
	UCLA10	-1.04	-0.08	-1.283	0.864	0.562
	HAD1I	-1.193	0.453	-1.541	0.324	-0.024
	HAD3I	-0.366	1.58	-0.012	0.388	0.536
	HAD5I	-2.171	-0.339	-0.844	-0.42	-0.341
	HAD7	-2.642	-0.886	-0.128	-0.196	0.594
	HAD11I	0.972	2.038	0.205	0.021	-1.363
	HAD13I	-0.158	2.106	-1.301	0.688	0.54
	HAD2	-1.076	0.198	-0.907	0.402	0.81
	HAD4	-0.533	1.207	0.64	0.896	2.492
	HAD6I	-0.637	-1.216	-1.36	-0.898	0.212
	HAD10I	0.092	1.415	-0.174	0.736	0.21
	HAD12	-0.439	-1.071	-1.274	-1.809	0.86
	HAD14	-0.858	-0.016	-0.242	-0.628	0.488
	PAIN	0.244	0.444	-0.01	-1.166	-0.34
	PRISMREV	0.751	-0.115	-1.251	0.18	-0.353
	Normalized	Residuals	for	Covariances
	UCLA6	UCLA7	UCLA8	UCLA10	HAD1I
	________	________	________	________	________
	UCLA6	0
	UCLA7	0.039	0
	UCLA8	0.263	-0.585	0
	UCLA10	-1.013	3.441	0.189	0
	HAD1I	-0.047	-0.762	0.024	-0.233	0
	HAD3I	0.66	-0.624	-0.262	0.615	1.448
	HAD5I	-0.147	0.199	-1.336	1.309	1.962
	HAD7	0.804	-0.789	-0.734	-0.168	-0.101
	HAD11I	2.145	-0.972	1.511	-0.158	1.042
	HAD13I	0.458	0.221	0.825	1.136	0.959
	HAD2	0.704	-0.503	-0.138	0.802	-1.605
	HAD4	0.641	-0.541	0.529	0.348	-0.972
	HAD6I	-0.566	-1.269	-1.171	-1.424	-1.715
	HAD10I	1.341	-0.081	0.796	1.245	-0.455
	HAD12	-1.095	-1.786	-0.434	-0.858	-1.908
	HAD14	1.061	0.136	0.285	0.288	-0.755
	PAIN	0.572	0.793	0.281	-0.998	0.086
	PRISMREV	0.631	-0.306	0.137	-0.088	-0.029
	Normalized	Residuals	for	Covariances
	HAD3I	HAD5I	HAD7	HAD11I	HAD13I
	________	________	________	________	________
	HAD3I	0
	HAD5I	0.952	0
	HAD7	-1.061	-0.156	0
	HAD11I	0.436	-0.059	-0.25	0
	HAD13I	3.888	0.727	-0.656	1.902	0
	HAD2	-0.969	-1.625	0.07	-1.845	-1.97
	HAD4	-1.247	-1.737	0.14	-1.668	-1.755
	HAD6I	-1.314	-0.071	0.741	-0.14	-1.382
	HAD10I	-0.792	0.205	0.04	0.572	-0.577
	HAD12	-1.723	-1.276	-0.082	-1.717	-0.933
	HAD14	-0.985	-1.34	0.243	1.074	-0.589
	PAIN	-0.334	-0.061	0.876	0.608	0.651
	PRISMREV	-0.684	-0.61	1.359	0.084	-0.945
	Normalized	Residuals	for	Covariances
	HAD2	HAD4	HAD6I	HAD10I	HAD12
	________	________	________	________	________
	HAD2	0
	HAD4	3.655	0
	HAD6I	1.646	1.782	0
	HAD10I	0.573	1.187	0.161	0
	HAD12	1.358	2.571	0.739	2.413	0
	HAD14	1.585	1.751	-0.763	0.582	1.603
	PAIN	0.116	-0.681	0.665	-1.339	-0.977
	PRISMREV	1.405	0.275	0.768	-1.326	-0.121
	Normalized	Residuals	for	Covariances
	HAD14	PAIN	PRISMREV
	________	________	________
	HAD14	0
	PAIN	-0.349	0
	PRISMREV	0.456	0	0
TECHNICAL	4	OUTPUT
	ESTIMATES	DERIVED	FROM	THE	MODEL
	ESTIMATED	MEANS	FOR	THE	LATENT	VARIABLES
	NEGAF	LON	PAIN	PRISMREV
	________	________	________	________
	0	0	7.713	19.094
	S.E.	FOR	ESTIMATED	MEANS	FOR	THE	LATENT	VARIABLES
	NEGAF	LON	PAIN	PRISMREV
	________	________	________	________
	0	0	0.127	0.334
	EST./S.E.	FOR	ESTIMATED	MEANS	FOR	THE	LATENT	VARIABLES
	NEGAF	LON	PAIN	PRISMREV
	________	________	________	________
	0	0	60.768	57.113
	TWO-TAILED	P-VALUE	FOR	ESTIMATED	MEANS	FOR	THE	LATENT	VARIABLES
	NEGAF	LON	PAIN	PRISMREV
	________	________	________	________
	1	1	0	0
	ESTIMATED	COVARIANCE	MATRIX	FOR	THE	LATENT	VARIABLES
	NEGAF	LON	PAIN	PRISMREV
	________	________	________	________
	NEGAF	0.296
	LON	-0.23	0.459
	PAIN	0.388	-0.221	5.107
	PRISMREV	1.466	-0.982	5.904	35.432
	S.E.	FOR	ESTIMATED	COVARIANCE	MATRIX	FOR	THE	LATENT	VARIABLES
	NEGAF	LON	PAIN	PRISMREV
	________	________	________	________
	NEGAF	0.051
	LON	0.035	0.071
	PAIN	0.084	0.095	0.451
	PRISMREV	0.238	0.252	1.028	3.267
	EST./S.E.	FOR	ESTIMATED	COVARIANCE	MATRIX	FOR	THE	LATENT	VARIABLES
	NEGAF	LON	PAIN	PRISMREV
	________	________	________	________
	NEGAF	5.78
	LON	-6.585	6.438
	PAIN	4.65	-2.326	11.323
	PRISMREV	6.148	-3.9	5.744	10.846
	TWO-TAILED	P-VALUE	FOR	ESTIMATED	COVARIANCE	MATRIX	FOR	THE	LATENT	VARIABLES
	NEGAF	LON	PAIN	PRISMREV
	________	________	________	________
	NEGAF	0
	LON	0	0
	PAIN	0	0.02	0
	PRISMREV	0	0	0	0
	ESTIMATED	CORRELATION	MATRIX	FOR	THE	LATENT	VARIABLES
	NEGAF	LON	PAIN	PRISMREV
	________	________	________	________
	NEGAF	1
	LON	-0.623	1
	PAIN	0.316	-0.144	1
	PRISMREV	0.453	-0.244	0.439	1
	S.E.	FOR	ESTIMATED	CORRELATION	MATRIX	FOR	THE	LATENT	VARIABLES
	NEGAF	LON	PAIN	PRISMREV
	________	________	________	________
	NEGAF	0
	LON	0.045	0
	PAIN	0.055	0.062	0
	PRISMREV	0.049	0.057	0.058	0
	EST./S.E.	FOR	ESTIMATED	CORRELATION	MATRIX	FOR	THE	LATENT	VARIABLES
	NEGAF	LON	PAIN	PRISMREV
	________	________	________	________
	NEGAF	999
	LON	-13.812	999
	PAIN	5.706	-2.34	999
	PRISMREV	9.215	-4.255	7.578	999
	TWO-TAILED	P-VALUE	FOR	ESTIMATED	CORRELATION	MATRIX	FOR	THE	LATENT	VARIABLES
	NEGAF	LON	PAIN	PRISMREV
	________	________	________	________
	NEGAF	0
	LON	0	0
	PAIN	0	0.019	0
	PRISMREV	0	0	0	0
	Beginning	Time:	10:02:57
	Ending	Time:	10:02:57
	Elapsed	Time:	00:00:00
MUTHEN	&	MUTHEN
3463	Stoner	Ave.
Los	Angeles,	CA	90066
Tel:	-310	391-9971
Fax:	-310	391-8971
Web:	www.StatModel.com
Support:	Support@StatModel.com
Copyright	(c)	1998-2022	Muthen	&	Muthen
