# Supplementary material for: Loneliness is associated with depression, anxiety, pain, and suffering in fibromyalgia: results from a structural equation modeling analysis
Source: Rheumatol Int. 2026 Jan 27;46(2):35. doi: 10.1007/s00296-025-06036-6 (PMC12847196; doi:10.1007/s00296-025-06036-6)
Supplement: Supplementary file 4 — Supplementary file4 (XLSX 83 kb) [file 296_2025_6036_MOESM4_ESM.xlsx]

## Sheet: Hoja1
Mplus	VERSION	8.8	(Mac)
MUTHEN	&	MUTHEN
10/15/2025	09:43:00	AM
INPUT	INSTRUCTIONS
	DATA:	FILE	IS	fibroori.dat;
	VARIABLE:	NAMES	ARE	id	Edad	Est	Actifi	Antide	PRISM	FIQR1a	FIQR1b	FIQR1c
	FIQR1d	FIQR1e	FIQR1f	FIQR1g	FIQR1h	FIQR1i	FIQR2a	FIQR2b	PAIN	FIQR3b
	FIQR3c	FIQR3d	FIQR3e	FIQR3f	FIQR3g	FIQR3h	FIQR3i	FIQR3j	TRATO	TRAPRO
	PARETO	PAREPRO	VivTO	VivPRO	PerTO	PerPRO	SalfaTO	SalfaPRO	SalproTO
	SalproPRO	fahijTOT	fahijPRO	MiscTOT	MiscPRO	otros	UCLA1	UCLA2	UCLA3
	UCLA4	UCLA5	UCLA6	UCLA7	UCLA8	UCLA9	UCLA10	HAD1	HAD1i	HAD3	HAD3i	HAD5
	HAD5i	HAD7	HAD9	HAD11	HAD11i	HAD13	HAD13i	HAD2	HAD4	HAD6	HAD6i	HAD8
	HAD8i	HAD10	HAD10i	HAD12	HAD14;
	USEVARIABLES	=	UCLA1	UCLA2	UCLA3
	UCLA4	UCLA5	UCLA6	UCLA7	UCLA8	UCLA9	UCLA10	HAD1i	HAD3i
	HAD5i	HAD7	HAD9	HAD11i
	HAD13i	HAD2	HAD4	HAD6i	HAD8
	HAD10i	HAD12	HAD14	PAIN	PRISMrev;
	missing	are	*;
	DEFINE:	PRISMrev	=	25.6	-	PRISM;
	ANALYSIS:	ESTIMATOR	=	MLR;
	ROTATION	=	geomin	(oblique);
	MODEL:
	ANX	BY	HAD1i	HAD3i
	HAD5i	HAD7	HAD9	HAD11i
	HAD13i;
	DEP	BY	HAD2	HAD4	HAD6i	HAD8
	HAD10i	HAD12	HAD14	;
	LON	BY	UCLA1	UCLA2	UCLA3
	UCLA4	UCLA5	UCLA6	UCLA7
	UCLA8	UCLA9	UCLA10;
	LON	WITH	PRISMrev	PAIN	ANX	DEP;
	DEP	WITH	ANX;
	DEP	WITH	PAIN	PRISMrev;
	ANX	WITH	PAIN	PRISMrev;
	PRISMrev	WITH	PAIN;
	OUTPUT:	STANDARDIZED	res	Tech4	CINTERVAL;
INPUT	READING	TERMINATED	NORMALLY
SUMMARY	OF	ANALYSIS
Number	of	groups	1
Number	of	observations	317
Number	of	dependent	variables	26
Number	of	independent	variables	0
Number	of	continuous	latent	variables	3
Observed	dependent	variables
	Continuous
	UCLA1	UCLA2	UCLA3	UCLA4	UCLA5	UCLA6
	UCLA7	UCLA8	UCLA9	UCLA10	HAD1I	HAD3I
	HAD5I	HAD7	HAD9	HAD11I	HAD13I	HAD2
	HAD4	HAD6I	HAD8	HAD10I	HAD12	HAD14
	PAIN	PRISMREV
Continuous	latent	variables
	ANX	DEP	LON
Estimator	MLR
Information	matrix	OBSERVED
Maximum	number	of	iterations	1000
Convergence	criterion	0.500D-04
Maximum	number	of	steepest	descent	iterations	20
Maximum	number	of	iterations	for	H1	2000
Convergence	criterion	for	H1	0.100D-03
Input	data	file(s)
	fibroori.dat
Input	data	format	FREE
SUMMARY	OF	DATA
	Number	of	missing	data	patterns	1
COVARIANCE	COVERAGE	OF	DATA
Minimum	covariance	coverage	value	0.1
	PROPORTION	OF	DATA	PRESENT
	Covariance	Coverage
	UCLA1	UCLA2	UCLA3	UCLA4	UCLA5
	________	________	________	________	________
	UCLA1	1
	UCLA2	1	1
	UCLA3	1	1	1
	UCLA4	1	1	1	1
	UCLA5	1	1	1	1	1
	UCLA6	1	1	1	1	1
	UCLA7	1	1	1	1	1
	UCLA8	1	1	1	1	1
	UCLA9	1	1	1	1	1
	UCLA10	1	1	1	1	1
	HAD1I	1	1	1	1	1
	HAD3I	1	1	1	1	1
	HAD5I	1	1	1	1	1
	HAD7	1	1	1	1	1
	HAD9	1	1	1	1	1
	HAD11I	1	1	1	1	1
	HAD13I	1	1	1	1	1
	HAD2	1	1	1	1	1
	HAD4	1	1	1	1	1
	HAD6I	1	1	1	1	1
	HAD8	1	1	1	1	1
	HAD10I	1	1	1	1	1
	HAD12	1	1	1	1	1
	HAD14	1	1	1	1	1
	PAIN	1	1	1	1	1
	PRISMREV	1	1	1	1	1
	Covariance	Coverage
	UCLA6	UCLA7	UCLA8	UCLA9	UCLA10
	________	________	________	________	________
	UCLA6	1
	UCLA7	1	1
	UCLA8	1	1	1
	UCLA9	1	1	1	1
	UCLA10	1	1	1	1	1
	HAD1I	1	1	1	1	1
	HAD3I	1	1	1	1	1
	HAD5I	1	1	1	1	1
	HAD7	1	1	1	1	1
	HAD9	1	1	1	1	1
	HAD11I	1	1	1	1	1
	HAD13I	1	1	1	1	1
	HAD2	1	1	1	1	1
	HAD4	1	1	1	1	1
	HAD6I	1	1	1	1	1
	HAD8	1	1	1	1	1
	HAD10I	1	1	1	1	1
	HAD12	1	1	1	1	1
	HAD14	1	1	1	1	1
	PAIN	1	1	1	1	1
	PRISMREV	1	1	1	1	1
	Covariance	Coverage
	HAD1I	HAD3I	HAD5I	HAD7	HAD9
	________	________	________	________	________
	HAD1I	1
	HAD3I	1	1
	HAD5I	1	1	1
	HAD7	1	1	1	1
	HAD9	1	1	1	1	1
	HAD11I	1	1	1	1	1
	HAD13I	1	1	1	1	1
	HAD2	1	1	1	1	1
	HAD4	1	1	1	1	1
	HAD6I	1	1	1	1	1
	HAD8	1	1	1	1	1
	HAD10I	1	1	1	1	1
	HAD12	1	1	1	1	1
	HAD14	1	1	1	1	1
	PAIN	1	1	1	1	1
	PRISMREV	1	1	1	1	1
	Covariance	Coverage
	HAD11I	HAD13I	HAD2	HAD4	HAD6I
	________	________	________	________	________
	HAD11I	1
	HAD13I	1	1
	HAD2	1	1	1
	HAD4	1	1	1	1
	HAD6I	1	1	1	1	1
	HAD8	1	1	1	1	1
	HAD10I	1	1	1	1	1
	HAD12	1	1	1	1	1
	HAD14	1	1	1	1	1
	PAIN	1	1	1	1	1
	PRISMREV	1	1	1	1	1
	Covariance	Coverage
	HAD8	HAD10I	HAD12	HAD14	PAIN
	________	________	________	________	________
	HAD8	1
	HAD10I	1	1
	HAD12	1	1	1
	HAD14	1	1	1	1
	PAIN	1	1	1	1	1
	PRISMREV	1	1	1	1	1
	Covariance	Coverage
	PRISMREV
	________
	PRISMREV	1
UNIVARIATE	SAMPLE	STATISTICS
	UNIVARIATE	HIGHER-ORDER	MOMENT	DESCRIPTIVE	STATISTICS
	Variable/	Mean/	Skewness/	Minimum/	%	with	Percentiles
	Sample	Size	Variance	Kurtosis	Maximum	Min/Max	20%/60%	40%/80%	Median
	UCLA1	2.35	0.291	1	0.2555	1	2	2
	317	1.168	-1.184	4	0.2145	2	4
	UCLA2	2.42	0.101	1	0.2808	1	2	2
	317	1.272	-1.374	4	0.2334	3	4
	UCLA3	2.697	-0.208	1	0.1924	2	2	3
	317	1.252	-1.341	4	0.3281	3	4
	UCLA4	2.259	0.303	1	0.3375	1	2	2
	317	1.252	-1.289	4	0.1924	3	3
	UCLA5	2.656	-0.137	1	0.1893	2	2	3
	317	1.216	-1.326	4	0.306	3	4
	UCLA6	2.517	0.032	1	0.2492	1	2	2
	317	1.322	-1.434	4	0.2871	3	4
	UCLA7	2.681	-0.212	1	0.1956	2	2	3
	317	1.227	-1.304	4	0.3091	3	4
	UCLA8	2.754	0.897	1	0.1577	2	2	3
	317	1.353	6.246	11	0.0032	3	4
	UCLA9	2.868	-0.494	1	0.1893	2	3	3
	317	1.314	-1.221	4	0.4101	4	4
	UCLA10	2.874	-0.414	1	0.1483	2	3	3
	317	1.214	-1.228	4	0.4038	4	4
	HAD1I	1.549	0.285	0	0.0726	1	1	1
	317	0.714	-0.677	3	0.1609	2	2
	HAD3I	1.656	-0.22	0	0.183	1	1	2
	317	1.109	-1.155	3	0.2587	2	3
	HAD5I	1.666	-0.171	0	0.205	0	1	2
	317	1.276	-1.373	3	0.3218	2	3
	HAD7	1.621	-0.258	0	0.0662	1	1	2
	317	0.544	-0.175	3	0.0883	2	2
	HAD9	1.246	0.588	0	0.1703	1	1	1
	317	0.772	-0.264	3	0.123	1	2
	HAD11I	1.59	0.069	0	0.1577	1	1	1
	317	1.113	-1.258	3	0.2776	2	3
	HAD13I	1.552	0.119	0	0.1514	1	1	1
	317	1.036	-1.145	3	0.2429	2	3
	HAD2	0.902	0.552	0	0.4826	0	0	1
	317	0.972	-1.079	3	0.0568	1	2
	HAD4	0.672	0.836	0	0.4606	0	0	1
	317	0.517	0.278	3	0.0158	1	1
	HAD6I	1.025	0.346	0	0.2965	0	1	1
	317	0.693	-0.659	3	0.0379	1	2
	HAD8	1.271	0.031	0	0.2366	0	1	1
	317	0.816	-0.942	3	0.0726	2	2
	HAD10I	0.962	0.608	0	0.4637	0	0	1
	317	1.09	-0.982	3	0.1009	1	2
	HAD12	0.909	0.753	0	0.4385	0	0	1
	317	0.954	-0.548	3	0.0883	1	2
	HAD14	0.839	1.053	0	0.47	0	0	1
	317	0.993	0.015	3	0.1199	1	1
	PAIN	7.713	-0.977	0	0.0095	6	8	8
	317	5.107	0.472	10	0.3028	9	10
	PRISMREV	19.094	-1.092	1	0.0032	15.01	18.74	19.98
	317	35.432	0.695	25.57	0.0095	21.82	24.83
	THIS	ANALYSIS	MAY	HAVE	MULTIPLE	SOLUTIONS.	EXPLORE	THIS	USING	RANDOM	STARTS,
	FOR	EXAMPLE,	STARTS	=	20	USE	A	LARGE	ENOUGH	NUMBER	OF	STARTS	SO	THAT	THE
	BEST	FIT	FUNCTION	VALUE	IS	REPLICATED	SEVERAL	TIMES.
THE	MODEL	ESTIMATION	TERMINATED	NORMALLY
MODEL	FIT	INFORMATION
Number	of	Free	Parameters	86
Loglikelihood
	H0	Value	-11324.1
	H0	Scaling	Correction	Factor	1.141
	for	MLR
	H1	Value	-11060.8
	H1	Scaling	Correction	Factor	1.0703
	for	MLR
Information	Criteria
	Akaike	(AIC)	22820.2
	Bayesian	(BIC)	23143.5
	Sample-Size	Adjusted	BIC	22870.7
	(n*	=	(n	+	2)	/	24)
Chi-Square	Test	of	Model	Fit
	Value	501.752*
	Degrees	of	Freedom	291
	P-Value	0
	Scaling	Correction	Factor	1.0494
	for	MLR
*	The	chi-square	value	for	MLM,	MLMV,	MLR,	ULSMV,	WLSM	and	WLSMV	cannot	be	used
	for	chi-square	difference	testing	in	the	regular	way.	MLM,	MLR	and	WLSM
	chi-square	difference	testing	is	described	on	the	Mplus	website.	MLMV,	WLSMV,
	and	ULSMV	difference	testing	is	done	using	the	DIFFTEST	option.
RMSEA	(Root	Mean	Square	Error	Of	Approximation)
	Estimate	0.048
	90	Percent	C.I.	0.041	0.055
	Probability	RMSEA	<=	0.05	0.69
CFI/TLI
	CFI	0.913
	TLI	0.903
Chi-Square	Test	of	Model	Fit	for	the	Baseline	Model
	Value	2744.05
	Degrees	of	Freedom	325
	P-Value	0
SRMR	(Standardized	Root	Mean	Square	Residual)
	Value	0.052
MODEL	RESULTS
	Two-Tailed
	Estimate	S.E.	Est./S.E.	P-Value
	ANX	BY
	HAD1I	1	0	999	999
	HAD3I	1.312	0.116	11.332	0
	HAD5I	1.297	0.107	12.087	0
	HAD7	0.723	0.084	8.614	0
	HAD9	0.761	0.095	7.973	0
	HAD11I	0.726	0.11	6.616	0
	HAD13I	1.262	0.116	10.907	0
	DEP	BY
	HAD2	1	0	999	999
	HAD4	0.816	0.068	11.982	0
	HAD6I	0.852	0.094	9.099	0
	HAD8	-0.636	0.119	-5.35	0
	HAD10I	0.929	0.108	8.608	0
	HAD12	0.934	0.107	8.709	0
	HAD14	0.843	0.103	8.197	0
	LON	BY
	UCLA1	1	0	999	999
	UCLA2	1.195	0.107	11.193	0
	UCLA3	1.143	0.098	11.678	0
	UCLA4	1.209	0.105	11.467	0
	UCLA5	1.094	0.107	10.183	0
	UCLA6	1.321	0.112	11.774	0
	UCLA7	1.047	0.111	9.424	0
	UCLA8	1.069	0.12	8.894	0
	UCLA9	0.805	0.112	7.151	0
	UCLA10	1.022	0.112	9.105	0
	LON	WITH
	PRISMREV	-0.958	0.248	-3.857	0
	PAIN	-0.213	0.094	-2.257	0.024
	ANX	-0.23	0.035	-6.524	0
	DEP	-0.225	0.036	-6.241	0
	DEP	WITH
	ANX	0.248	0.033	7.594	0
	PAIN	0.324	0.089	3.655	0
	PRISMREV	1.511	0.269	5.609	0
	ANX	WITH
	PAIN	0.43	0.089	4.84	0
	PRISMREV	1.369	0.251	5.446	0
	PRISMREV	WITH
	PAIN	5.904	1.028	5.744	0
	Means
	PAIN	7.713	0.127	60.768	0
	PRISMREV	19.094	0.334	57.113	0
	Intercepts
	UCLA1	2.35	0.061	38.724	0
	UCLA2	2.42	0.063	38.198	0
	UCLA3	2.697	0.063	42.915	0
	UCLA4	2.259	0.063	35.945	0
	UCLA5	2.656	0.062	42.883	0
	UCLA6	2.517	0.065	38.978	0
	UCLA7	2.681	0.062	43.107	0
	UCLA8	2.754	0.065	42.158	0
	UCLA9	2.868	0.064	44.544	0
	UCLA10	2.874	0.062	46.432	0
	HAD1I	1.549	0.047	32.625	0
	HAD3I	1.656	0.059	28.002	0
	HAD5I	1.666	0.063	26.251	0
	HAD7	1.621	0.041	39.127	0
	HAD9	1.246	0.049	25.246	0
	HAD11I	1.59	0.059	26.837	0
	HAD13I	1.552	0.057	27.15	0
	HAD2	0.902	0.055	16.297	0
	HAD4	0.672	0.04	16.639	0
	HAD6I	1.025	0.047	21.922	0
	HAD8	1.271	0.051	25.057	0
	HAD10I	0.962	0.059	16.408	0
	HAD12	0.909	0.055	16.563	0
	HAD14	0.839	0.056	14.992	0
	Variances
	PAIN	5.107	0.451	11.323	0
	PRISMREV	35.433	3.267	10.846	0
	ANX	0.341	0.049	6.914	0
	DEP	0.362	0.061	5.977	0
	LON	0.451	0.07	6.392	0
	Residual	Variances
	UCLA1	0.717	0.064	11.18	0
	UCLA2	0.629	0.062	10.099	0
	UCLA3	0.663	0.064	10.445	0
	UCLA4	0.593	0.057	10.328	0
	UCLA5	0.676	0.064	10.517	0
	UCLA6	0.536	0.058	9.29	0
	UCLA7	0.732	0.066	11.077	0
	UCLA8	0.837	0.265	3.16	0.002
	UCLA9	1.022	0.072	14.132	0
	UCLA10	0.744	0.064	11.547	0
	HAD1I	0.373	0.039	9.491	0
	HAD3I	0.522	0.055	9.545	0
	HAD5I	0.703	0.074	9.54	0
	HAD7	0.366	0.034	10.838	0
	HAD9	0.575	0.05	11.591	0
	HAD11I	0.933	0.063	14.803	0
	HAD13I	0.493	0.055	8.881	0
	HAD2	0.609	0.061	10.066	0
	HAD4	0.276	0.042	6.591	0
	HAD6I	0.43	0.042	10.313	0
	HAD8	0.67	0.051	13.029	0
	HAD10I	0.777	0.069	11.196	0
	HAD12	0.638	0.07	9.114	0
	HAD14	0.736	0.068	10.798	0
QUALITY	OF	NUMERICAL	RESULTS
	Condition	Number	for	the	Information	Matrix	0.00079
	(ratio	of	smallest	to	largest	eigenvalue)
STANDARDIZED	MODEL	RESULTS
STDYX	Standardization
	Two-Tailed
	Estimate	S.E.	Est./S.E.	P-Value
	ANX	BY
	HAD1I	0.691	0.039	17.737	0
	HAD3I	0.728	0.036	20.347	0
	HAD5I	0.67	0.042	16.116	0
	HAD7	0.572	0.049	11.708	0
	HAD9	0.506	0.048	10.531	0
	HAD11I	0.402	0.055	7.337	0
	HAD13I	0.724	0.038	19.241	0
	DEP	BY
	HAD2	0.611	0.046	13.165	0
	HAD4	0.683	0.048	14.164	0
	HAD6I	0.616	0.045	13.602	0
	HAD8	-0.424	0.061	-6.9	0
	HAD10I	0.535	0.05	10.676	0
	HAD12	0.575	0.053	10.941	0
	HAD14	0.509	0.051	10.013	0
	LON	BY
	UCLA1	0.621	0.043	14.605	0
	UCLA2	0.711	0.035	20.489	0
	UCLA3	0.686	0.036	18.978	0
	UCLA4	0.725	0.032	22.38	0
	UCLA5	0.666	0.04	16.54	0
	UCLA6	0.771	0.029	26.396	0
	UCLA7	0.635	0.042	15.235	0
	UCLA8	0.617	0.084	7.316	0
	UCLA9	0.471	0.051	9.201	0
	UCLA10	0.623	0.041	15.036	0
	LON	WITH
	PRISMREV	-0.24	0.057	-4.21	0
	PAIN	-0.141	0.062	-2.27	0.023
	ANX	-0.587	0.048	-12.163	0
	DEP	-0.557	0.055	-10.127	0
	DEP	WITH
	ANX	0.706	0.055	12.894	0
	PAIN	0.239	0.062	3.848	0
	PRISMREV	0.422	0.055	7.68	0
	ANX	WITH
	PAIN	0.326	0.058	5.61	0
	PRISMREV	0.394	0.054	7.249	0
	PRISMREV	WITH
	PAIN	0.439	0.058	7.578	0
	Means
	PAIN	3.413	0.191	17.893	0
	PRISMREV	3.208	0.19	16.889	0
	Intercepts
	UCLA1	2.175	0.065	33.57	0
	UCLA2	2.145	0.069	31.156	0
	UCLA3	2.41	0.088	27.36	0
	UCLA4	2.019	0.059	34.074	0
	UCLA5	2.409	0.085	28.227	0
	UCLA6	2.189	0.071	30.742	0
	UCLA7	2.421	0.089	27.09	0
	UCLA8	2.368	0.181	13.051	0
	UCLA9	2.502	0.104	23.967	0
	UCLA10	2.608	0.103	25.208	0
	HAD1I	1.832	0.071	25.893	0
	HAD3I	1.573	0.077	20.484	0
	HAD5I	1.474	0.071	20.797	0
	HAD7	2.198	0.109	20.151	0
	HAD9	1.418	0.057	24.772	0
	HAD11I	1.507	0.064	23.387	0
	HAD13I	1.525	0.064	23.67	0
	HAD2	0.915	0.047	19.656	0
	HAD4	0.935	0.048	19.659	0
	HAD6I	1.231	0.058	21.074	0
	HAD8	1.407	0.068	20.592	0
	HAD10I	0.922	0.045	20.256	0
	HAD12	0.93	0.044	21.137	0
	HAD14	0.842	0.039	21.854	0
	Variances
	PAIN	1	0	999	999
	PRISMREV	1	0	999	999
	ANX	1	0	999	999
	DEP	1	0	999	999
	LON	1	0	999	999
	Residual	Variances
	UCLA1	0.614	0.053	11.619	0
	UCLA2	0.494	0.049	10.02	0
	UCLA3	0.53	0.05	10.689	0
	UCLA4	0.474	0.047	10.073	0
	UCLA5	0.556	0.054	10.364	0
	UCLA6	0.405	0.045	8.995	0
	UCLA7	0.597	0.053	11.282	0
	UCLA8	0.619	0.104	5.943	0
	UCLA9	0.778	0.048	16.121	0
	UCLA10	0.612	0.052	11.877	0
	HAD1I	0.523	0.054	9.709	0
	HAD3I	0.47	0.052	9.037	0
	HAD5I	0.551	0.056	9.871	0
	HAD7	0.673	0.056	12.029	0
	HAD9	0.744	0.049	15.334	0
	HAD11I	0.838	0.044	19.011	0
	HAD13I	0.475	0.055	8.721	0
	HAD2	0.627	0.057	11.073	0
	HAD4	0.533	0.066	8.092	0
	HAD6I	0.62	0.056	11.119	0
	HAD8	0.82	0.052	15.769	0
	HAD10I	0.713	0.054	13.279	0
	HAD12	0.669	0.061	11.051	0
	HAD14	0.741	0.052	14.299	0
STDY	Standardization
	Two-Tailed
	Estimate	S.E.	Est./S.E.	P-Value
	ANX	BY
	HAD1I	0.691	0.039	17.737	0
	HAD3I	0.728	0.036	20.347	0
	HAD5I	0.67	0.042	16.116	0
	HAD7	0.572	0.049	11.708	0
	HAD9	0.506	0.048	10.531	0
	HAD11I	0.402	0.055	7.337	0
	HAD13I	0.724	0.038	19.241	0
	DEP	BY
	HAD2	0.611	0.046	13.165	0
	HAD4	0.683	0.048	14.164	0
	HAD6I	0.616	0.045	13.602	0
	HAD8	-0.424	0.061	-6.9	0
	HAD10I	0.535	0.05	10.676	0
	HAD12	0.575	0.053	10.941	0
	HAD14	0.509	0.051	10.013	0
	LON	BY
	UCLA1	0.621	0.043	14.605	0
	UCLA2	0.711	0.035	20.489	0
	UCLA3	0.686	0.036	18.978	0
	UCLA4	0.725	0.032	22.38	0
	UCLA5	0.666	0.04	16.54	0
	UCLA6	0.771	0.029	26.396	0
	UCLA7	0.635	0.042	15.235	0
	UCLA8	0.617	0.084	7.316	0
	UCLA9	0.471	0.051	9.201	0
	UCLA10	0.623	0.041	15.036	0
	LON	WITH
	PRISMREV	-0.24	0.057	-4.21	0
	PAIN	-0.141	0.062	-2.27	0.023
	ANX	-0.587	0.048	-12.163	0
	DEP	-0.557	0.055	-10.127	0
	DEP	WITH
	ANX	0.706	0.055	12.894	0
	PAIN	0.239	0.062	3.848	0
	PRISMREV	0.422	0.055	7.68	0
	ANX	WITH
	PAIN	0.326	0.058	5.61	0
	PRISMREV	0.394	0.054	7.249	0
	PRISMREV	WITH
	PAIN	0.439	0.058	7.578	0
	Means
	PAIN	3.413	0.191	17.893	0
	PRISMREV	3.208	0.19	16.889	0
	Intercepts
	UCLA1	2.175	0.065	33.57	0
	UCLA2	2.145	0.069	31.156	0
	UCLA3	2.41	0.088	27.36	0
	UCLA4	2.019	0.059	34.074	0
	UCLA5	2.409	0.085	28.227	0
	UCLA6	2.189	0.071	30.742	0
	UCLA7	2.421	0.089	27.09	0
	UCLA8	2.368	0.181	13.051	0
	UCLA9	2.502	0.104	23.967	0
	UCLA10	2.608	0.103	25.208	0
	HAD1I	1.832	0.071	25.893	0
	HAD3I	1.573	0.077	20.484	0
	HAD5I	1.474	0.071	20.797	0
	HAD7	2.198	0.109	20.151	0
	HAD9	1.418	0.057	24.772	0
	HAD11I	1.507	0.064	23.387	0
	HAD13I	1.525	0.064	23.67	0
	HAD2	0.915	0.047	19.656	0
	HAD4	0.935	0.048	19.659	0
	HAD6I	1.231	0.058	21.074	0
	HAD8	1.407	0.068	20.592	0
	HAD10I	0.922	0.045	20.256	0
	HAD12	0.93	0.044	21.137	0
	HAD14	0.842	0.039	21.854	0
	Variances
	PAIN	1	0	999	999
	PRISMREV	1	0	999	999
	ANX	1	0	999	999
	DEP	1	0	999	999
	LON	1	0	999	999
	Residual	Variances
	UCLA1	0.614	0.053	11.619	0
	UCLA2	0.494	0.049	10.02	0
	UCLA3	0.53	0.05	10.689	0
	UCLA4	0.474	0.047	10.073	0
	UCLA5	0.556	0.054	10.364	0
	UCLA6	0.405	0.045	8.995	0
	UCLA7	0.597	0.053	11.282	0
	UCLA8	0.619	0.104	5.943	0
	UCLA9	0.778	0.048	16.121	0
	UCLA10	0.612	0.052	11.877	0
	HAD1I	0.523	0.054	9.709	0
	HAD3I	0.47	0.052	9.037	0
	HAD5I	0.551	0.056	9.871	0
	HAD7	0.673	0.056	12.029	0
	HAD9	0.744	0.049	15.334	0
	HAD11I	0.838	0.044	19.011	0
	HAD13I	0.475	0.055	8.721	0
	HAD2	0.627	0.057	11.073	0
	HAD4	0.533	0.066	8.092	0
	HAD6I	0.62	0.056	11.119	0
	HAD8	0.82	0.052	15.769	0
	HAD10I	0.713	0.054	13.279	0
	HAD12	0.669	0.061	11.051	0
	HAD14	0.741	0.052	14.299	0
STD	Standardization
	Two-Tailed
	Estimate	S.E.	Est./S.E.	P-Value
	ANX	BY
	HAD1I	0.584	0.042	13.829	0
	HAD3I	0.766	0.048	15.901	0
	HAD5I	0.757	0.052	14.544	0
	HAD7	0.422	0.044	9.592	0
	HAD9	0.444	0.049	9.109	0
	HAD11I	0.424	0.06	7.095	0
	HAD13I	0.737	0.047	15.629	0
	DEP	BY
	HAD2	0.602	0.05	11.954	0
	HAD4	0.491	0.04	12.289	0
	HAD6I	0.513	0.045	11.43	0
	HAD8	-0.383	0.059	-6.521	0
	HAD10I	0.559	0.056	9.931	0
	HAD12	0.562	0.056	10.067	0
	HAD14	0.507	0.059	8.617	0
	LON	BY
	UCLA1	0.671	0.053	12.784	0
	UCLA2	0.802	0.047	17.158	0
	UCLA3	0.767	0.047	16.296	0
	UCLA4	0.812	0.046	17.758	0
	UCLA5	0.735	0.052	14.233	0
	UCLA6	0.887	0.043	20.772	0
	UCLA7	0.703	0.052	13.409	0
	UCLA8	0.718	0.058	12.335	0
	UCLA9	0.54	0.063	8.586	0
	UCLA10	0.686	0.052	13.094	0
	LON	WITH
	PRISMREV	-1.428	0.354	-4.037	0
	PAIN	-0.318	0.138	-2.307	0.021
	ANX	-0.587	0.048	-12.163	0
	DEP	-0.557	0.055	-10.127	0
	DEP	WITH
	ANX	0.706	0.055	12.894	0
	PAIN	0.539	0.143	3.771	0
	PRISMREV	2.511	0.371	6.758	0
	ANX	WITH
	PAIN	0.736	0.141	5.233	0
	PRISMREV	2.344	0.372	6.304	0
	PRISMREV	WITH
	PAIN	5.904	1.028	5.744	0
	Means
	PAIN	7.713	0.127	60.768	0
	PRISMREV	19.094	0.334	57.113	0
	Intercepts
	UCLA1	2.35	0.061	38.724	0
	UCLA2	2.42	0.063	38.198	0
	UCLA3	2.697	0.063	42.915	0
	UCLA4	2.259	0.063	35.945	0
	UCLA5	2.656	0.062	42.883	0
	UCLA6	2.517	0.065	38.978	0
	UCLA7	2.681	0.062	43.107	0
	UCLA8	2.754	0.065	42.158	0
	UCLA9	2.868	0.064	44.544	0
	UCLA10	2.874	0.062	46.432	0
	HAD1I	1.549	0.047	32.625	0
	HAD3I	1.656	0.059	28.002	0
	HAD5I	1.666	0.063	26.251	0
	HAD7	1.621	0.041	39.127	0
	HAD9	1.246	0.049	25.246	0
	HAD11I	1.59	0.059	26.837	0
	HAD13I	1.552	0.057	27.15	0
	HAD2	0.902	0.055	16.297	0
	HAD4	0.672	0.04	16.639	0
	HAD6I	1.025	0.047	21.922	0
	HAD8	1.271	0.051	25.057	0
	HAD10I	0.962	0.059	16.408	0
	HAD12	0.909	0.055	16.563	0
	HAD14	0.839	0.056	14.992	0
	Variances
	PAIN	5.107	0.451	11.323	0
	PRISMREV	35.433	3.267	10.846	0
	ANX	1	0	999	999
	DEP	1	0	999	999
	LON	1	0	999	999
	Residual	Variances
	UCLA1	0.717	0.064	11.18	0
	UCLA2	0.629	0.062	10.099	0
	UCLA3	0.663	0.064	10.445	0
	UCLA4	0.593	0.057	10.328	0
	UCLA5	0.676	0.064	10.517	0
	UCLA6	0.536	0.058	9.29	0
	UCLA7	0.732	0.066	11.077	0
	UCLA8	0.837	0.265	3.16	0.002
	UCLA9	1.022	0.072	14.132	0
	UCLA10	0.744	0.064	11.547	0
	HAD1I	0.373	0.039	9.491	0
	HAD3I	0.522	0.055	9.545	0
	HAD5I	0.703	0.074	9.54	0
	HAD7	0.366	0.034	10.838	0
	HAD9	0.575	0.05	11.591	0
	HAD11I	0.933	0.063	14.803	0
	HAD13I	0.493	0.055	8.881	0
	HAD2	0.609	0.061	10.066	0
	HAD4	0.276	0.042	6.591	0
	HAD6I	0.43	0.042	10.313	0
	HAD8	0.67	0.051	13.029	0
	HAD10I	0.777	0.069	11.196	0
	HAD12	0.638	0.07	9.114	0
	HAD14	0.736	0.068	10.798	0
R-SQUARE
	Observed	Two-Tailed
	Variable	Estimate	S.E.	Est./S.E.	P-Value
	UCLA1	0.386	0.053	7.302	0
	UCLA2	0.506	0.049	10.245	0
	UCLA3	0.47	0.05	9.489	0
	UCLA4	0.526	0.047	11.19	0
	UCLA5	0.444	0.054	8.27	0
	UCLA6	0.595	0.045	13.198	0
	UCLA7	0.403	0.053	7.618	0
	UCLA8	0.381	0.104	3.658	0
	UCLA9	0.222	0.048	4.6	0
	UCLA10	0.388	0.052	7.518	0
	HAD1I	0.477	0.054	8.869	0
	HAD3I	0.53	0.052	10.174	0
	HAD5I	0.449	0.056	8.058	0
	HAD7	0.327	0.056	5.854	0
	HAD9	0.256	0.049	5.266	0
	HAD11I	0.162	0.044	3.668	0
	HAD13I	0.525	0.055	9.62	0
	HAD2	0.373	0.057	6.583	0
	HAD4	0.467	0.066	7.082	0
	HAD6I	0.38	0.056	6.801	0
	HAD8	0.18	0.052	3.45	0.001
	HAD10I	0.287	0.054	5.338	0
	HAD12	0.331	0.061	5.47	0
	HAD14	0.259	0.052	5.007	0
CONFIDENCE	INTERVALS	OF	MODEL	RESULTS
	Lower	0.005	Lower	0.025	Lower	0.05	Estimate	Upper	0.05	Upper	0.025	Upper	0.005
	ANX	BY
	HAD1I	1	1	1	1	1	1	1
	HAD3I	1.014	1.085	1.122	1.312	1.503	1.539	1.61
	HAD5I	1.02	1.086	1.12	1.297	1.473	1.507	1.573
	HAD7	0.507	0.558	0.585	0.723	0.861	0.887	0.939
	HAD9	0.515	0.574	0.604	0.761	0.918	0.948	1.007
	HAD11I	0.444	0.511	0.546	0.726	0.907	0.942	1.009
	HAD13I	0.964	1.035	1.072	1.262	1.453	1.489	1.56
	DEP	BY
	HAD2	1	1	1	1	1	1	1
	HAD4	0.641	0.683	0.704	0.816	0.928	0.95	0.992
	HAD6I	0.611	0.669	0.698	0.852	1.006	1.036	1.094
	HAD8	-0.942	-0.869	-0.831	-0.636	-0.44	-0.403	-0.33
	HAD10I	0.651	0.717	0.751	0.929	1.106	1.14	1.207
	HAD12	0.658	0.724	0.757	0.934	1.11	1.144	1.21
	HAD14	0.578	0.642	0.674	0.843	1.012	1.045	1.108
	LON	BY
	UCLA1	1	1	1	1	1	1	1
	UCLA2	0.92	0.985	1.019	1.195	1.37	1.404	1.469
	UCLA3	0.891	0.951	0.982	1.143	1.304	1.335	1.395
	UCLA4	0.937	1.002	1.036	1.209	1.383	1.416	1.481
	UCLA5	0.818	0.884	0.918	1.094	1.271	1.305	1.371
	UCLA6	1.032	1.101	1.136	1.321	1.506	1.541	1.61
	UCLA7	0.761	0.83	0.865	1.047	1.23	1.265	1.334
	UCLA8	0.76	0.834	0.872	1.069	1.267	1.305	1.379
	UCLA9	0.515	0.584	0.619	0.805	0.99	1.025	1.094
	UCLA10	0.733	0.802	0.837	1.022	1.207	1.242	1.311
	LON	WITH
	PRISMREV	-1.598	-1.445	-1.367	-0.958	-0.55	-0.471	-0.318
	PAIN	-0.456	-0.398	-0.369	-0.213	-0.058	-0.028	0.03
	ANX	-0.321	-0.299	-0.288	-0.23	-0.172	-0.161	-0.139
	DEP	-0.318	-0.296	-0.285	-0.225	-0.166	-0.154	-0.132
	DEP	WITH
	ANX	0.164	0.184	0.194	0.248	0.302	0.312	0.332
	PAIN	0.096	0.15	0.178	0.324	0.47	0.498	0.553
	PRISMREV	0.817	0.983	1.068	1.511	1.954	2.039	2.205
	ANX	WITH
	PAIN	0.201	0.256	0.284	0.43	0.576	0.604	0.659
	PRISMREV	0.722	0.876	0.956	1.369	1.783	1.862	2.017
	PRISMREV	WITH
	PAIN	3.256	3.889	4.213	5.904	7.594	7.918	8.551
	Means
	PAIN	7.386	7.464	7.504	7.713	7.922	7.962	8.04
	PRISMREV	18.233	18.439	18.544	19.094	19.644	19.75	19.955
	Intercepts
	UCLA1	2.194	2.231	2.25	2.35	2.45	2.469	2.506
	UCLA2	2.256	2.295	2.315	2.42	2.524	2.544	2.583
	UCLA3	2.535	2.574	2.594	2.697	2.801	2.82	2.859
	UCLA4	2.097	2.136	2.155	2.259	2.362	2.382	2.421
	UCLA5	2.497	2.535	2.554	2.656	2.758	2.778	2.816
	UCLA6	2.351	2.391	2.411	2.517	2.624	2.644	2.684
	UCLA7	2.521	2.559	2.579	2.681	2.784	2.803	2.842
	UCLA8	2.586	2.626	2.646	2.754	2.861	2.882	2.922
	UCLA9	2.702	2.741	2.762	2.868	2.973	2.994	3.033
	UCLA10	2.714	2.753	2.772	2.874	2.976	2.995	3.033
	HAD1I	1.427	1.456	1.471	1.549	1.627	1.642	1.671
	HAD3I	1.504	1.54	1.559	1.656	1.753	1.772	1.808
	HAD5I	1.502	1.541	1.561	1.666	1.77	1.79	1.829
	HAD7	1.515	1.54	1.553	1.621	1.69	1.703	1.728
	HAD9	1.119	1.149	1.165	1.246	1.327	1.343	1.373
	HAD11I	1.437	1.474	1.492	1.59	1.687	1.706	1.743
	HAD13I	1.405	1.44	1.458	1.552	1.646	1.664	1.699
	HAD2	0.76	0.794	0.811	0.902	0.993	1.011	1.045
	HAD4	0.568	0.593	0.605	0.672	0.738	0.751	0.776
	HAD6I	0.905	0.934	0.948	1.025	1.102	1.117	1.146
	HAD8	1.141	1.172	1.188	1.271	1.355	1.371	1.402
	HAD10I	0.811	0.847	0.866	0.962	1.059	1.077	1.113
	HAD12	0.767	0.801	0.818	0.909	0.999	1.016	1.05
	HAD14	0.695	0.729	0.747	0.839	0.931	0.949	0.983
	Variances
	PAIN	3.945	4.223	4.365	5.107	5.849	5.991	6.269
	PRISMREV	27.018	29.03	30.059	35.433	40.806	41.835	43.847
	ANX	0.214	0.244	0.26	0.341	0.422	0.438	0.468
	DEP	0.206	0.243	0.263	0.362	0.462	0.481	0.518
	LON	0.269	0.312	0.335	0.451	0.567	0.589	0.632
	Residual	Variances
	UCLA1	0.552	0.591	0.611	0.717	0.822	0.843	0.882
	UCLA2	0.469	0.507	0.526	0.629	0.731	0.751	0.789
	UCLA3	0.5	0.539	0.559	0.663	0.768	0.788	0.827
	UCLA4	0.445	0.48	0.499	0.593	0.687	0.705	0.741
	UCLA5	0.511	0.55	0.571	0.676	0.782	0.802	0.842
	UCLA6	0.387	0.423	0.441	0.536	0.631	0.649	0.684
	UCLA7	0.562	0.603	0.623	0.732	0.841	0.862	0.902
	UCLA8	0.155	0.318	0.401	0.837	1.273	1.357	1.52
	UCLA9	0.836	0.88	0.903	1.022	1.141	1.164	1.208
	UCLA10	0.578	0.617	0.638	0.744	0.85	0.87	0.91
	HAD1I	0.272	0.296	0.309	0.373	0.438	0.451	0.475
	HAD3I	0.381	0.415	0.432	0.522	0.612	0.629	0.662
	HAD5I	0.513	0.558	0.581	0.703	0.824	0.847	0.892
	HAD7	0.279	0.3	0.311	0.366	0.422	0.432	0.453
	HAD9	0.447	0.478	0.493	0.575	0.656	0.672	0.703
	HAD11I	0.77	0.809	0.829	0.933	1.036	1.056	1.095
	HAD13I	0.35	0.384	0.401	0.493	0.584	0.601	0.635
	HAD2	0.453	0.491	0.51	0.609	0.709	0.728	0.765
	HAD4	0.168	0.194	0.207	0.276	0.344	0.358	0.383
	HAD6I	0.323	0.348	0.362	0.43	0.499	0.512	0.538
	HAD8	0.537	0.569	0.585	0.67	0.754	0.77	0.802
	HAD10I	0.599	0.641	0.663	0.777	0.892	0.914	0.956
	HAD12	0.458	0.501	0.523	0.638	0.753	0.775	0.818
	HAD14	0.56	0.602	0.623	0.736	0.848	0.869	0.911
CONFIDENCE	INTERVALS	OF	STANDARDIZED	MODEL	RESULTS
STDYX	Standardization
	Lower	0.005	Lower	0.025	Lower	0.05	Estimate	Upper	0.05	Upper	0.025	Upper	0.005
	ANX	BY
	HAD1I	0.591	0.615	0.627	0.691	0.755	0.767	0.791
	HAD3I	0.636	0.658	0.669	0.728	0.787	0.798	0.82
	HAD5I	0.563	0.589	0.602	0.67	0.739	0.752	0.778
	HAD7	0.446	0.476	0.492	0.572	0.653	0.668	0.698
	HAD9	0.382	0.411	0.427	0.506	0.585	0.6	0.629
	HAD11I	0.261	0.295	0.312	0.402	0.492	0.51	0.543
	HAD13I	0.627	0.65	0.662	0.724	0.786	0.798	0.821
	DEP	BY
	HAD2	0.491	0.52	0.534	0.611	0.687	0.702	0.73
	HAD4	0.559	0.589	0.604	0.683	0.763	0.778	0.807
	HAD6I	0.499	0.527	0.542	0.616	0.691	0.705	0.733
	HAD8	-0.582	-0.544	-0.525	-0.424	-0.323	-0.303	-0.266
	HAD10I	0.406	0.437	0.453	0.535	0.618	0.634	0.665
	HAD12	0.44	0.472	0.489	0.575	0.662	0.679	0.711
	HAD14	0.378	0.41	0.426	0.509	0.593	0.609	0.64
	LON	BY
	UCLA1	0.512	0.538	0.551	0.621	0.691	0.705	0.731
	UCLA2	0.622	0.643	0.654	0.711	0.768	0.779	0.8
	UCLA3	0.593	0.615	0.626	0.686	0.745	0.757	0.779
	UCLA4	0.642	0.662	0.672	0.725	0.779	0.789	0.809
	UCLA5	0.562	0.587	0.6	0.666	0.732	0.745	0.77
	UCLA6	0.696	0.714	0.723	0.771	0.819	0.828	0.846
	UCLA7	0.528	0.553	0.566	0.635	0.703	0.717	0.742
	UCLA8	0.4	0.452	0.478	0.617	0.756	0.783	0.835
	UCLA9	0.339	0.371	0.387	0.471	0.555	0.572	0.603
	UCLA10	0.516	0.541	0.554	0.623	0.691	0.704	0.729
	LON	WITH
	PRISMREV	-0.387	-0.352	-0.334	-0.24	-0.146	-0.128	-0.093
	PAIN	-0.3	-0.262	-0.242	-0.141	-0.039	-0.019	0.019
	ANX	-0.711	-0.681	-0.666	-0.587	-0.507	-0.492	-0.462
	DEP	-0.699	-0.665	-0.648	-0.557	-0.467	-0.45	-0.416
	DEP	WITH
	ANX	0.565	0.598	0.616	0.706	0.796	0.813	0.847
	PAIN	0.079	0.117	0.137	0.239	0.341	0.36	0.398
	PRISMREV	0.28	0.314	0.331	0.422	0.512	0.529	0.563
	ANX	WITH
	PAIN	0.176	0.212	0.23	0.326	0.421	0.44	0.475
	PRISMREV	0.254	0.287	0.304	0.394	0.483	0.5	0.534
	PRISMREV	WITH
	PAIN	0.29	0.325	0.344	0.439	0.534	0.552	0.588
	Means
	PAIN	2.922	3.039	3.099	3.413	3.727	3.787	3.904
	PRISMREV	2.719	2.835	2.895	3.208	3.52	3.58	3.697
	Intercepts
	UCLA1	2.008	2.048	2.068	2.175	2.282	2.302	2.342
	UCLA2	1.968	2.01	2.032	2.145	2.259	2.28	2.323
	UCLA3	2.183	2.238	2.265	2.41	2.555	2.583	2.637
	UCLA4	1.866	1.903	1.921	2.019	2.116	2.135	2.171
	UCLA5	2.189	2.241	2.268	2.409	2.549	2.576	2.628
	UCLA6	2.006	2.05	2.072	2.189	2.306	2.329	2.373
	UCLA7	2.191	2.246	2.274	2.421	2.568	2.596	2.651
	UCLA8	1.901	2.012	2.069	2.368	2.666	2.723	2.835
	UCLA9	2.233	2.297	2.33	2.502	2.674	2.706	2.771
	UCLA10	2.341	2.405	2.438	2.608	2.778	2.811	2.874
	HAD1I	1.65	1.694	1.716	1.832	1.949	1.971	2.015
	HAD3I	1.375	1.422	1.446	1.573	1.699	1.723	1.77
	HAD5I	1.292	1.335	1.358	1.474	1.591	1.613	1.657
	HAD7	1.917	1.984	2.018	2.198	2.377	2.411	2.478
	HAD9	1.27	1.306	1.324	1.418	1.512	1.53	1.565
	HAD11I	1.341	1.381	1.401	1.507	1.613	1.634	1.673
	HAD13I	1.359	1.399	1.419	1.525	1.631	1.651	1.691
	HAD2	0.795	0.824	0.839	0.915	0.992	1.007	1.035
	HAD4	0.812	0.841	0.856	0.935	1.013	1.028	1.057
	HAD6I	1.081	1.117	1.135	1.231	1.327	1.346	1.382
	HAD8	1.231	1.273	1.295	1.407	1.52	1.541	1.583
	HAD10I	0.804	0.832	0.847	0.922	0.996	1.011	1.039
	HAD12	0.817	0.844	0.858	0.93	1.003	1.017	1.044
	HAD14	0.743	0.767	0.779	0.842	0.905	0.918	0.941
	Variances
	PAIN	1	1	1	1	1	1	1
	PRISMREV	1	1	1	1	1	1	1
	ANX	1	1	1	1	1	1	1
	DEP	1	1	1	1	1	1	1
	LON	1	1	1	1	1	1	1
	Residual	Variances
	UCLA1	0.478	0.51	0.527	0.614	0.701	0.718	0.75
	UCLA2	0.367	0.398	0.413	0.494	0.576	0.591	0.622
	UCLA3	0.402	0.433	0.448	0.53	0.611	0.627	0.657
	UCLA4	0.353	0.382	0.396	0.474	0.551	0.566	0.595
	UCLA5	0.418	0.451	0.468	0.556	0.644	0.661	0.694
	UCLA6	0.289	0.317	0.331	0.405	0.479	0.494	0.521
	UCLA7	0.461	0.493	0.51	0.597	0.684	0.701	0.733
	UCLA8	0.351	0.415	0.448	0.619	0.79	0.823	0.887
	UCLA9	0.654	0.683	0.699	0.778	0.857	0.873	0.902
	UCLA10	0.48	0.511	0.528	0.612	0.697	0.713	0.745
	HAD1I	0.384	0.417	0.434	0.523	0.611	0.628	0.661
	HAD3I	0.336	0.368	0.385	0.47	0.556	0.572	0.605
	HAD5I	0.407	0.441	0.459	0.551	0.642	0.66	0.694
	HAD7	0.529	0.563	0.581	0.673	0.765	0.782	0.817
	HAD9	0.619	0.649	0.665	0.744	0.824	0.84	0.869
	HAD11I	0.725	0.752	0.766	0.838	0.911	0.925	0.952
	HAD13I	0.335	0.369	0.386	0.475	0.565	0.582	0.616
	HAD2	0.481	0.516	0.534	0.627	0.72	0.738	0.773
	HAD4	0.364	0.404	0.425	0.533	0.642	0.662	0.703
	HAD6I	0.477	0.511	0.529	0.62	0.712	0.73	0.764
	HAD8	0.686	0.719	0.735	0.82	0.906	0.922	0.955
	HAD10I	0.575	0.608	0.625	0.713	0.802	0.819	0.852
	HAD12	0.513	0.55	0.569	0.669	0.768	0.788	0.825
	HAD14	0.607	0.639	0.655	0.741	0.826	0.842	0.874
STDY	Standardization
	Lower	0.005	Lower	0.025	Lower	0.05	Estimate	Upper	0.05	Upper	0.025	Upper	0.005
	ANX	BY
	HAD1I	0.591	0.615	0.627	0.691	0.755	0.767	0.791
	HAD3I	0.636	0.658	0.669	0.728	0.787	0.798	0.82
	HAD5I	0.563	0.589	0.602	0.67	0.739	0.752	0.778
	HAD7	0.446	0.476	0.492	0.572	0.653	0.668	0.698
	HAD9	0.382	0.411	0.427	0.506	0.585	0.6	0.629
	HAD11I	0.261	0.295	0.312	0.402	0.492	0.51	0.543
	HAD13I	0.627	0.65	0.662	0.724	0.786	0.798	0.821
	DEP	BY
	HAD2	0.491	0.52	0.534	0.611	0.687	0.702	0.73
	HAD4	0.559	0.589	0.604	0.683	0.763	0.778	0.807
	HAD6I	0.499	0.527	0.542	0.616	0.691	0.705	0.733
	HAD8	-0.582	-0.544	-0.525	-0.424	-0.323	-0.303	-0.266
	HAD10I	0.406	0.437	0.453	0.535	0.618	0.634	0.665
	HAD12	0.44	0.472	0.489	0.575	0.662	0.679	0.711
	HAD14	0.378	0.41	0.426	0.509	0.593	0.609	0.64
	LON	BY
	UCLA1	0.512	0.538	0.551	0.621	0.691	0.705	0.731
	UCLA2	0.622	0.643	0.654	0.711	0.768	0.779	0.8
	UCLA3	0.593	0.615	0.626	0.686	0.745	0.757	0.779
	UCLA4	0.642	0.662	0.672	0.725	0.779	0.789	0.809
	UCLA5	0.562	0.587	0.6	0.666	0.732	0.745	0.77
	UCLA6	0.696	0.714	0.723	0.771	0.819	0.828	0.846
	UCLA7	0.528	0.553	0.566	0.635	0.703	0.717	0.742
	UCLA8	0.4	0.452	0.478	0.617	0.756	0.783	0.835
	UCLA9	0.339	0.371	0.387	0.471	0.555	0.572	0.603
	UCLA10	0.516	0.541	0.554	0.623	0.691	0.704	0.729
	LON	WITH
	PRISMREV	-0.387	-0.352	-0.334	-0.24	-0.146	-0.128	-0.093
	PAIN	-0.3	-0.262	-0.242	-0.141	-0.039	-0.019	0.019
	ANX	-0.711	-0.681	-0.666	-0.587	-0.507	-0.492	-0.462
	DEP	-0.699	-0.665	-0.648	-0.557	-0.467	-0.45	-0.416
	DEP	WITH
	ANX	0.565	0.598	0.616	0.706	0.796	0.813	0.847
	PAIN	0.079	0.117	0.137	0.239	0.341	0.36	0.398
	PRISMREV	0.28	0.314	0.331	0.422	0.512	0.529	0.563
	ANX	WITH
	PAIN	0.176	0.212	0.23	0.326	0.421	0.44	0.475
	PRISMREV	0.254	0.287	0.304	0.394	0.483	0.5	0.534
	PRISMREV	WITH
	PAIN	0.29	0.325	0.344	0.439	0.534	0.552	0.588
	Means
	PAIN	2.922	3.039	3.099	3.413	3.727	3.787	3.904
	PRISMREV	2.719	2.835	2.895	3.208	3.52	3.58	3.697
	Intercepts
	UCLA1	2.008	2.048	2.068	2.175	2.282	2.302	2.342
	UCLA2	1.968	2.01	2.032	2.145	2.259	2.28	2.323
	UCLA3	2.183	2.238	2.265	2.41	2.555	2.583	2.637
	UCLA4	1.866	1.903	1.921	2.019	2.116	2.135	2.171
	UCLA5	2.189	2.241	2.268	2.409	2.549	2.576	2.628
	UCLA6	2.006	2.05	2.072	2.189	2.306	2.329	2.373
	UCLA7	2.191	2.246	2.274	2.421	2.568	2.596	2.651
	UCLA8	1.901	2.012	2.069	2.368	2.666	2.723	2.835
	UCLA9	2.233	2.297	2.33	2.502	2.674	2.706	2.771
	UCLA10	2.341	2.405	2.438	2.608	2.778	2.811	2.874
	HAD1I	1.65	1.694	1.716	1.832	1.949	1.971	2.015
	HAD3I	1.375	1.422	1.446	1.573	1.699	1.723	1.77
	HAD5I	1.292	1.335	1.358	1.474	1.591	1.613	1.657
	HAD7	1.917	1.984	2.018	2.198	2.377	2.411	2.478
	HAD9	1.27	1.306	1.324	1.418	1.512	1.53	1.565
	HAD11I	1.341	1.381	1.401	1.507	1.613	1.634	1.673
	HAD13I	1.359	1.399	1.419	1.525	1.631	1.651	1.691
	HAD2	0.795	0.824	0.839	0.915	0.992	1.007	1.035
	HAD4	0.812	0.841	0.856	0.935	1.013	1.028	1.057
	HAD6I	1.081	1.117	1.135	1.231	1.327	1.346	1.382
	HAD8	1.231	1.273	1.295	1.407	1.52	1.541	1.583
	HAD10I	0.804	0.832	0.847	0.922	0.996	1.011	1.039
	HAD12	0.817	0.844	0.858	0.93	1.003	1.017	1.044
	HAD14	0.743	0.767	0.779	0.842	0.905	0.918	0.941
	Variances
	PAIN	1	1	1	1	1	1	1
	PRISMREV	1	1	1	1	1	1	1
	ANX	1	1	1	1	1	1	1
	DEP	1	1	1	1	1	1	1
	LON	1	1	1	1	1	1	1
	Residual	Variances
	UCLA1	0.478	0.51	0.527	0.614	0.701	0.718	0.75
	UCLA2	0.367	0.398	0.413	0.494	0.576	0.591	0.622
	UCLA3	0.402	0.433	0.448	0.53	0.611	0.627	0.657
	UCLA4	0.353	0.382	0.396	0.474	0.551	0.566	0.595
	UCLA5	0.418	0.451	0.468	0.556	0.644	0.661	0.694
	UCLA6	0.289	0.317	0.331	0.405	0.479	0.494	0.521
	UCLA7	0.461	0.493	0.51	0.597	0.684	0.701	0.733
	UCLA8	0.351	0.415	0.448	0.619	0.79	0.823	0.887
	UCLA9	0.654	0.683	0.699	0.778	0.857	0.873	0.902
	UCLA10	0.48	0.511	0.528	0.612	0.697	0.713	0.745
	HAD1I	0.384	0.417	0.434	0.523	0.611	0.628	0.661
	HAD3I	0.336	0.368	0.385	0.47	0.556	0.572	0.605
	HAD5I	0.407	0.441	0.459	0.551	0.642	0.66	0.694
	HAD7	0.529	0.563	0.581	0.673	0.765	0.782	0.817
	HAD9	0.619	0.649	0.665	0.744	0.824	0.84	0.869
	HAD11I	0.725	0.752	0.766	0.838	0.911	0.925	0.952
	HAD13I	0.335	0.369	0.386	0.475	0.565	0.582	0.616
	HAD2	0.481	0.516	0.534	0.627	0.72	0.738	0.773
	HAD4	0.364	0.404	0.425	0.533	0.642	0.662	0.703
	HAD6I	0.477	0.511	0.529	0.62	0.712	0.73	0.764
	HAD8	0.686	0.719	0.735	0.82	0.906	0.922	0.955
	HAD10I	0.575	0.608	0.625	0.713	0.802	0.819	0.852
	HAD12	0.513	0.55	0.569	0.669	0.768	0.788	0.825
	HAD14	0.607	0.639	0.655	0.741	0.826	0.842	0.874
STD	Standardization
	Lower	0.005	Lower	0.025	Lower	0.05	Estimate	Upper	0.05	Upper	0.025	Upper	0.005
	ANX	BY
	HAD1I	0.475	0.501	0.515	0.584	0.653	0.667	0.693
	HAD3I	0.642	0.672	0.687	0.766	0.846	0.861	0.89
	HAD5I	0.623	0.655	0.672	0.757	0.843	0.859	0.891
	HAD7	0.309	0.336	0.35	0.422	0.495	0.508	0.536
	HAD9	0.319	0.349	0.364	0.444	0.525	0.54	0.57
	HAD11I	0.27	0.307	0.326	0.424	0.523	0.541	0.578
	HAD13I	0.616	0.645	0.66	0.737	0.815	0.83	0.859
	DEP	BY
	HAD2	0.472	0.503	0.519	0.602	0.685	0.701	0.732
	HAD4	0.388	0.413	0.425	0.491	0.557	0.57	0.594
	HAD6I	0.397	0.425	0.439	0.513	0.587	0.601	0.629
	HAD8	-0.534	-0.498	-0.479	-0.383	-0.286	-0.268	-0.232
	HAD10I	0.414	0.449	0.466	0.559	0.652	0.669	0.704
	HAD12	0.418	0.453	0.47	0.562	0.654	0.671	0.706
	HAD14	0.356	0.392	0.411	0.507	0.604	0.623	0.659
	LON	BY
	UCLA1	0.536	0.568	0.585	0.671	0.758	0.774	0.807
	UCLA2	0.681	0.71	0.725	0.802	0.879	0.893	0.922
	UCLA3	0.646	0.675	0.69	0.767	0.845	0.86	0.889
	UCLA4	0.694	0.722	0.736	0.812	0.887	0.901	0.929
	UCLA5	0.602	0.634	0.65	0.735	0.82	0.836	0.868
	UCLA6	0.777	0.803	0.817	0.887	0.957	0.97	0.997
	UCLA7	0.568	0.6	0.617	0.703	0.789	0.806	0.838
	UCLA8	0.568	0.604	0.622	0.718	0.814	0.832	0.868
	UCLA9	0.378	0.417	0.437	0.54	0.644	0.663	0.702
	UCLA10	0.551	0.583	0.6	0.686	0.772	0.789	0.821
	LON	WITH
	PRISMREV	-2.339	-2.121	-2.01	-1.428	-0.846	-0.735	-0.517
	PAIN	-0.672	-0.587	-0.544	-0.318	-0.091	-0.048	0.037
	ANX	-0.711	-0.681	-0.666	-0.587	-0.507	-0.492	-0.462
	DEP	-0.699	-0.665	-0.648	-0.557	-0.467	-0.45	-0.416
	DEP	WITH
	ANX	0.565	0.598	0.616	0.706	0.796	0.813	0.847
	PAIN	0.171	0.259	0.304	0.539	0.774	0.819	0.907
	PRISMREV	1.554	1.783	1.9	2.511	3.122	3.239	3.468
	ANX	WITH
	PAIN	0.374	0.46	0.505	0.736	0.968	1.012	1.099
	PRISMREV	1.386	1.615	1.733	2.344	2.956	3.073	3.302
	PRISMREV	WITH
	PAIN	3.256	3.889	4.213	5.904	7.594	7.918	8.551
	Means
	PAIN	7.386	7.464	7.504	7.713	7.922	7.962	8.04
	PRISMREV	18.233	18.439	18.544	19.094	19.644	19.75	19.955
	Intercepts
	UCLA1	2.194	2.231	2.25	2.35	2.45	2.469	2.506
	UCLA2	2.256	2.295	2.315	2.42	2.524	2.544	2.583
	UCLA3	2.535	2.574	2.594	2.697	2.801	2.82	2.859
	UCLA4	2.097	2.136	2.155	2.259	2.362	2.382	2.421
	UCLA5	2.497	2.535	2.554	2.656	2.758	2.778	2.816
	UCLA6	2.351	2.391	2.411	2.517	2.624	2.644	2.684
	UCLA7	2.521	2.559	2.579	2.681	2.784	2.803	2.842
	UCLA8	2.586	2.626	2.646	2.754	2.861	2.882	2.922
	UCLA9	2.702	2.741	2.762	2.868	2.973	2.994	3.033
	UCLA10	2.714	2.753	2.772	2.874	2.976	2.995	3.033
	HAD1I	1.427	1.456	1.471	1.549	1.627	1.642	1.671
	HAD3I	1.504	1.54	1.559	1.656	1.753	1.772	1.808
	HAD5I	1.502	1.541	1.561	1.666	1.77	1.79	1.829
	HAD7	1.515	1.54	1.553	1.621	1.69	1.703	1.728
	HAD9	1.119	1.149	1.165	1.246	1.327	1.343	1.373
	HAD11I	1.437	1.474	1.492	1.59	1.687	1.706	1.743
	HAD13I	1.405	1.44	1.458	1.552	1.646	1.664	1.699
	HAD2	0.76	0.794	0.811	0.902	0.993	1.011	1.045
	HAD4	0.568	0.593	0.605	0.672	0.738	0.751	0.776
	HAD6I	0.905	0.934	0.948	1.025	1.102	1.117	1.146
	HAD8	1.141	1.172	1.188	1.271	1.355	1.371	1.402
	HAD10I	0.811	0.847	0.866	0.962	1.059	1.077	1.113
	HAD12	0.767	0.801	0.818	0.909	0.999	1.016	1.05
	HAD14	0.695	0.729	0.747	0.839	0.931	0.949	0.983
	Variances
	PAIN	3.945	4.223	4.365	5.107	5.849	5.991	6.269
	PRISMREV	27.018	29.03	30.059	35.433	40.806	41.835	43.847
	ANX	1	1	1	1	1	1	1
	DEP	1	1	1	1	1	1	1
	LON	1	1	1	1	1	1	1
	Residual	Variances
	UCLA1	0.552	0.591	0.611	0.717	0.822	0.843	0.882
	UCLA2	0.469	0.507	0.526	0.629	0.731	0.751	0.789
	UCLA3	0.5	0.539	0.559	0.663	0.768	0.788	0.827
	UCLA4	0.445	0.48	0.499	0.593	0.687	0.705	0.741
	UCLA5	0.511	0.55	0.571	0.676	0.782	0.802	0.842
	UCLA6	0.387	0.423	0.441	0.536	0.631	0.649	0.684
	UCLA7	0.562	0.603	0.623	0.732	0.841	0.862	0.902
	UCLA8	0.155	0.318	0.401	0.837	1.273	1.357	1.52
	UCLA9	0.836	0.88	0.903	1.022	1.141	1.164	1.208
	UCLA10	0.578	0.617	0.638	0.744	0.85	0.87	0.91
	HAD1I	0.272	0.296	0.309	0.373	0.438	0.451	0.475
	HAD3I	0.381	0.415	0.432	0.522	0.612	0.629	0.662
	HAD5I	0.513	0.558	0.581	0.703	0.824	0.847	0.892
	HAD7	0.279	0.3	0.311	0.366	0.422	0.432	0.453
	HAD9	0.447	0.478	0.493	0.575	0.656	0.672	0.703
	HAD11I	0.77	0.809	0.829	0.933	1.036	1.056	1.095
	HAD13I	0.35	0.384	0.401	0.493	0.584	0.601	0.635
	HAD2	0.453	0.491	0.51	0.609	0.709	0.728	0.765
	HAD4	0.168	0.194	0.207	0.276	0.344	0.358	0.383
	HAD6I	0.323	0.348	0.362	0.43	0.499	0.512	0.538
	HAD8	0.537	0.569	0.585	0.67	0.754	0.77	0.802
	HAD10I	0.599	0.641	0.663	0.777	0.892	0.914	0.956
	HAD12	0.458	0.501	0.523	0.638	0.753	0.775	0.818
	HAD14	0.56	0.602	0.623	0.736	0.848	0.869	0.911
RESIDUAL	OUTPUT
	ESTIMATED	MODEL	AND	RESIDUALS	(OBSERVED	-	ESTIMATED)
	Model	Estimated	Means
	UCLA1	UCLA2	UCLA3	UCLA4	UCLA5
	________	________	________	________	________
	2.35	2.42	2.697	2.259	2.656
	Model	Estimated	Means
	UCLA6	UCLA7	UCLA8	UCLA9	UCLA10
	________	________	________	________	________
	2.517	2.681	2.754	2.868	2.874
	Model	Estimated	Means
	HAD1I	HAD3I	HAD5I	HAD7	HAD9
	________	________	________	________	________
	1.549	1.656	1.666	1.621	1.246
	Model	Estimated	Means
	HAD11I	HAD13I	HAD2	HAD4	HAD6I
	________	________	________	________	________
	1.59	1.552	0.902	0.672	1.025
	Model	Estimated	Means
	HAD8	HAD10I	HAD12	HAD14	PAIN
	________	________	________	________	________
	1.271	0.962	0.909	0.839	7.713
	Model	Estimated	Means
	PRISMREV
	________
	19.094
	Residuals	for	Means
	UCLA1	UCLA2	UCLA3	UCLA4	UCLA5
	________	________	________	________	________
	0	0	0	0	0
	Residuals	for	Means
	UCLA6	UCLA7	UCLA8	UCLA9	UCLA10
	________	________	________	________	________
	0	0	0	0	0
	Residuals	for	Means
	HAD1I	HAD3I	HAD5I	HAD7	HAD9
	________	________	________	________	________
	0	0	0	0	0
	Residuals	for	Means
	HAD11I	HAD13I	HAD2	HAD4	HAD6I
	________	________	________	________	________
	0	0	0	0	0
	Residuals	for	Means
	HAD8	HAD10I	HAD12	HAD14	PAIN
	________	________	________	________	________
	0	0	0	0	0
	Residuals	for	Means
	PRISMREV
	________
	0
	Standardized	Residuals	(z-scores)	for	Means
	UCLA1	UCLA2	UCLA3	UCLA4	UCLA5
	________	________	________	________	________
	0	0	0	0	0
	Standardized	Residuals	(z-scores)	for	Means
	UCLA6	UCLA7	UCLA8	UCLA9	UCLA10
	________	________	________	________	________
	0	0	0	0	0
	Standardized	Residuals	(z-scores)	for	Means
	HAD1I	HAD3I	HAD5I	HAD7	HAD9
	________	________	________	________	________
	0	0	0	0	0
	Standardized	Residuals	(z-scores)	for	Means
	HAD11I	HAD13I	HAD2	HAD4	HAD6I
	________	________	________	________	________
	0	0	0	0	0
	Standardized	Residuals	(z-scores)	for	Means
	HAD8	HAD10I	HAD12	HAD14	PAIN
	________	________	________	________	________
	0	0	0	0	0
	Standardized	Residuals	(z-scores)	for	Means
	PRISMREV
	________
	0
	Normalized	Residuals	for	Means
	UCLA1	UCLA2	UCLA3	UCLA4	UCLA5
	________	________	________	________	________
	0	0	0	0	0
	Normalized	Residuals	for	Means
	UCLA6	UCLA7	UCLA8	UCLA9	UCLA10
	________	________	________	________	________
	0	0	0	0	0
	Normalized	Residuals	for	Means
	HAD1I	HAD3I	HAD5I	HAD7	HAD9
	________	________	________	________	________
	0	0	0	0	0
	Normalized	Residuals	for	Means
	HAD11I	HAD13I	HAD2	HAD4	HAD6I
	________	________	________	________	________
	0	0	0	0	0
	Normalized	Residuals	for	Means
	HAD8	HAD10I	HAD12	HAD14	PAIN
	________	________	________	________	________
	0	0	0	0	0
	Normalized	Residuals	for	Means
	PRISMREV
	________
	0
	Model	Estimated	Covariances
	UCLA1	UCLA2	UCLA3	UCLA4	UCLA5
	________	________	________	________	________
	UCLA1	1.168
	UCLA2	0.538	1.272
	UCLA3	0.515	0.615	1.252
	UCLA4	0.545	0.651	0.623	1.252
	UCLA5	0.493	0.589	0.564	0.596	1.216
	UCLA6	0.595	0.711	0.68	0.72	0.651
	UCLA7	0.472	0.564	0.54	0.571	0.517
	UCLA8	0.482	0.576	0.551	0.583	0.527
	UCLA9	0.363	0.433	0.414	0.438	0.397
	UCLA10	0.461	0.55	0.526	0.557	0.504
	HAD1I	-0.23	-0.275	-0.263	-0.278	-0.252
	HAD3I	-0.302	-0.361	-0.345	-0.365	-0.33
	HAD5I	-0.298	-0.356	-0.341	-0.361	-0.326
	HAD7	-0.166	-0.199	-0.19	-0.201	-0.182
	HAD9	-0.175	-0.209	-0.2	-0.212	-0.191
	HAD11I	-0.167	-0.2	-0.191	-0.202	-0.183
	HAD13I	-0.29	-0.347	-0.332	-0.351	-0.318
	HAD2	-0.225	-0.269	-0.257	-0.272	-0.246
	HAD4	-0.184	-0.22	-0.21	-0.222	-0.201
	HAD6I	-0.192	-0.229	-0.219	-0.232	-0.21
	HAD8	0.143	0.171	0.164	0.173	0.157
	HAD10I	-0.209	-0.25	-0.239	-0.253	-0.229
	HAD12	-0.21	-0.251	-0.24	-0.254	-0.23
	HAD14	-0.19	-0.227	-0.217	-0.23	-0.208
	PAIN	-0.213	-0.255	-0.244	-0.258	-0.233
	PRISMREV	-0.958	-1.145	-1.096	-1.159	-1.049
	Model	Estimated	Covariances
	UCLA6	UCLA7	UCLA8	UCLA9	UCLA10
	________	________	________	________	________
	UCLA6	1.322
	UCLA7	0.624	1.227
	UCLA8	0.637	0.505	1.353
	UCLA9	0.479	0.38	0.388	1.314
	UCLA10	0.608	0.482	0.493	0.371	1.214
	HAD1I	-0.304	-0.241	-0.246	-0.185	-0.235
	HAD3I	-0.399	-0.316	-0.323	-0.243	-0.308
	HAD5I	-0.394	-0.312	-0.319	-0.24	-0.305
	HAD7	-0.22	-0.174	-0.178	-0.134	-0.17
	HAD9	-0.231	-0.183	-0.187	-0.141	-0.179
	HAD11I	-0.221	-0.175	-0.179	-0.134	-0.171
	HAD13I	-0.383	-0.304	-0.31	-0.234	-0.297
	HAD2	-0.297	-0.236	-0.241	-0.181	-0.23
	HAD4	-0.243	-0.193	-0.197	-0.148	-0.188
	HAD6I	-0.254	-0.201	-0.205	-0.154	-0.196
	HAD8	0.189	0.15	0.153	0.115	0.146
	HAD10I	-0.276	-0.219	-0.224	-0.168	-0.214
	HAD12	-0.278	-0.22	-0.225	-0.169	-0.215
	HAD14	-0.251	-0.199	-0.203	-0.153	-0.194
	PAIN	-0.282	-0.223	-0.228	-0.171	-0.218
	PRISMREV	-1.266	-1.004	-1.025	-0.771	-0.98
	Model	Estimated	Covariances
	HAD1I	HAD3I	HAD5I	HAD7	HAD9
	________	________	________	________	________
	HAD1I	0.714
	HAD3I	0.448	1.109
	HAD5I	0.442	0.58	1.276
	HAD7	0.247	0.324	0.32	0.544
	HAD9	0.259	0.34	0.336	0.188	0.772
	HAD11I	0.248	0.325	0.321	0.179	0.188
	HAD13I	0.431	0.565	0.558	0.311	0.328
	HAD2	0.248	0.325	0.322	0.179	0.189
	HAD4	0.202	0.266	0.263	0.146	0.154
	HAD6I	0.211	0.277	0.274	0.153	0.161
	HAD8	-0.158	-0.207	-0.205	-0.114	-0.12
	HAD10I	0.23	0.302	0.299	0.167	0.175
	HAD12	0.232	0.304	0.3	0.167	0.176
	HAD14	0.209	0.274	0.271	0.151	0.159
	PAIN	0.43	0.564	0.558	0.311	0.327
	PRISMREV	1.369	1.796	1.775	0.99	1.042
	Model	Estimated	Covariances
	HAD11I	HAD13I	HAD2	HAD4	HAD6I
	________	________	________	________	________
	HAD11I	1.113
	HAD13I	0.313	1.036
	HAD2	0.18	0.313	0.972
	HAD4	0.147	0.256	0.296	0.517
	HAD6I	0.154	0.267	0.309	0.252	0.693
	HAD8	-0.115	-0.199	-0.23	-0.188	-0.196
	HAD10I	0.167	0.291	0.336	0.275	0.287
	HAD12	0.168	0.292	0.338	0.276	0.288
	HAD14	0.152	0.264	0.305	0.249	0.26
	PAIN	0.312	0.543	0.324	0.265	0.277
	PRISMREV	0.994	1.728	1.511	1.233	1.288
	Model	Estimated	Covariances
	HAD8	HAD10I	HAD12	HAD14	PAIN
	________	________	________	________	________
	HAD8	0.816
	HAD10I	-0.214	1.09
	HAD12	-0.215	0.314	0.954
	HAD14	-0.194	0.284	0.285	0.993
	PAIN	-0.206	0.301	0.303	0.274	5.107
	PRISMREV	-0.961	1.404	1.411	1.274	5.904
	Model	Estimated	Covariances
	PRISMREV
	________
	PRISMREV	35.433
	Model	Estimated	Correlations
	UCLA1	UCLA2	UCLA3	UCLA4	UCLA5
	________	________	________	________	________
	UCLA1	1
	UCLA2	0.442	1
	UCLA3	0.426	0.488	1
	UCLA4	0.451	0.516	0.497	1
	UCLA5	0.414	0.474	0.457	0.483	1
	UCLA6	0.479	0.548	0.529	0.559	0.514
	UCLA7	0.394	0.451	0.435	0.461	0.423
	UCLA8	0.383	0.439	0.423	0.448	0.411
	UCLA9	0.293	0.335	0.323	0.342	0.314
	UCLA10	0.387	0.443	0.427	0.452	0.415
	HAD1I	-0.252	-0.288	-0.278	-0.294	-0.27
	HAD3I	-0.265	-0.304	-0.293	-0.31	-0.284
	HAD5I	-0.244	-0.28	-0.27	-0.285	-0.262
	HAD7	-0.209	-0.239	-0.23	-0.244	-0.224
	HAD9	-0.184	-0.211	-0.203	-0.215	-0.198
	HAD11I	-0.147	-0.168	-0.162	-0.171	-0.157
	HAD13I	-0.264	-0.302	-0.291	-0.308	-0.283
	HAD2	-0.211	-0.242	-0.233	-0.247	-0.227
	HAD4	-0.237	-0.271	-0.261	-0.276	-0.254
	HAD6I	-0.213	-0.244	-0.235	-0.249	-0.229
	HAD8	0.147	0.168	0.162	0.171	0.157
	HAD10I	-0.185	-0.212	-0.205	-0.217	-0.199
	HAD12	-0.199	-0.228	-0.22	-0.233	-0.214
	HAD14	-0.176	-0.202	-0.195	-0.206	-0.189
	PAIN	-0.087	-0.1	-0.096	-0.102	-0.094
	PRISMREV	-0.149	-0.171	-0.164	-0.174	-0.16
	Model	Estimated	Correlations
	UCLA6	UCLA7	UCLA8	UCLA9	UCLA10
	________	________	________	________	________
	UCLA6	1
	UCLA7	0.49	1
	UCLA8	0.476	0.392	1
	UCLA9	0.363	0.299	0.291	1
	UCLA10	0.48	0.395	0.384	0.293	1
	HAD1I	-0.313	-0.257	-0.25	-0.191	-0.252
	HAD3I	-0.329	-0.271	-0.264	-0.201	-0.266
	HAD5I	-0.303	-0.25	-0.243	-0.185	-0.245
	HAD7	-0.259	-0.213	-0.207	-0.158	-0.209
	HAD9	-0.229	-0.188	-0.183	-0.14	-0.185
	HAD11I	-0.182	-0.15	-0.146	-0.111	-0.147
	HAD13I	-0.328	-0.27	-0.262	-0.2	-0.265
	HAD2	-0.262	-0.216	-0.21	-0.16	-0.212
	HAD4	-0.294	-0.242	-0.235	-0.179	-0.237
	HAD6I	-0.265	-0.218	-0.212	-0.162	-0.214
	HAD8	0.182	0.15	0.146	0.111	0.147
	HAD10I	-0.23	-0.19	-0.184	-0.141	-0.186
	HAD12	-0.247	-0.204	-0.198	-0.151	-0.2
	HAD14	-0.219	-0.18	-0.175	-0.134	-0.177
	PAIN	-0.108	-0.089	-0.087	-0.066	-0.087
	PRISMREV	-0.185	-0.152	-0.148	-0.113	-0.149
	Model	Estimated	Correlations
	HAD1I	HAD3I	HAD5I	HAD7	HAD9
	________	________	________	________	________
	HAD1I	1
	HAD3I	0.503	1
	HAD5I	0.463	0.488	1
	HAD7	0.395	0.416	0.384	1
	HAD9	0.349	0.368	0.339	0.289	1
	HAD11I	0.278	0.293	0.27	0.23	0.203
	HAD13I	0.5	0.527	0.486	0.414	0.366
	HAD2	0.298	0.314	0.289	0.247	0.218
	HAD4	0.333	0.351	0.323	0.276	0.244
	HAD6I	0.3	0.316	0.291	0.249	0.22
	HAD8	-0.207	-0.218	-0.2	-0.171	-0.151
	HAD10I	0.261	0.275	0.253	0.216	0.191
	HAD12	0.281	0.295	0.272	0.232	0.205
	HAD14	0.248	0.262	0.241	0.206	0.182
	PAIN	0.225	0.237	0.218	0.186	0.165
	PRISMREV	0.272	0.287	0.264	0.225	0.199
	Model	Estimated	Correlations
	HAD11I	HAD13I	HAD2	HAD4	HAD6I
	________	________	________	________	________
	HAD11I	1
	HAD13I	0.291	1
	HAD2	0.173	0.312	1
	HAD4	0.194	0.349	0.417	1
	HAD6I	0.175	0.315	0.376	0.421	1
	HAD8	-0.12	-0.217	-0.259	-0.289	-0.261
	HAD10I	0.152	0.274	0.327	0.366	0.33
	HAD12	0.163	0.294	0.351	0.393	0.354
	HAD14	0.145	0.26	0.311	0.348	0.314
	PAIN	0.131	0.236	0.146	0.163	0.147
	PRISMREV	0.158	0.285	0.258	0.288	0.26
	Model	Estimated	Correlations
	HAD8	HAD10I	HAD12	HAD14	PAIN
	________	________	________	________	________
	HAD8	1
	HAD10I	-0.227	1
	HAD12	-0.244	0.308	1
	HAD14	-0.216	0.273	0.293	1
	PAIN	-0.101	0.128	0.137	0.121	1
	PRISMREV	-0.179	0.226	0.243	0.215	0.439
	Model	Estimated	Correlations
	PRISMREV
	________
	PRISMREV	1
	Residuals	for	Covariances
	UCLA1	UCLA2	UCLA3	UCLA4	UCLA5
	________	________	________	________	________
	UCLA1	0
	UCLA2	0.002	0
	UCLA3	0.07	-0.015	0
	UCLA4	0.021	0.004	-0.062	0
	UCLA5	0.022	-0.022	0.067	0.051	0
	UCLA6	-0.007	0.072	0.063	0.017	-0.035
	UCLA7	-0.051	-0.048	-0.097	0.016	-0.071
	UCLA8	-0.046	0.048	0.024	-0.068	0.063
	UCLA9	-0.076	-0.03	-0.067	-0.035	-0.095
	UCLA10	-0.079	-0.021	-0.101	0.037	0.027
	HAD1I	-0.06	0.026	-0.082	0.019	-0.001
	HAD3I	-0.016	0.117	0.007	0.037	0.042
	HAD5I	-0.156	-0.03	-0.066	-0.036	-0.031
	HAD7	-0.143	-0.068	-0.032	-0.035	0.001
	HAD9	-0.145	-0.027	-0.076	-0.007	-0.011
	HAD11I	0.065	0.138	0.013	0.002	-0.091
	HAD13I	-0.001	0.147	-0.072	0.057	0.044
	HAD2	-0.05	0.032	-0.04	0.045	0.068
	HAD4	-0.01	0.073	0.045	0.058	0.126
	HAD6I	-0.047	-0.081	-0.088	-0.062	-0.005
	HAD8	0.014	0.005	0.032	0.05	0.025
	HAD10I	-0.008	0.08	-0.028	0.032	-0.002
	HAD12	-0.013	-0.048	-0.062	-0.088	0.066
	HAD14	-0.057	-0.005	-0.021	-0.041	0.026
	PAIN	0.027	0.053	-0.01	-0.179	-0.058
	PRISMREV	0.257	-0.067	-0.493	0.05	-0.156
	Residuals	for	Covariances
	UCLA6	UCLA7	UCLA8	UCLA9	UCLA10
	________	________	________	________	________
	UCLA6	0
	UCLA7	-0.011	0
	UCLA8	0.03	-0.06	0
	UCLA9	-0.089	0.247	-0.051	0
	UCLA10	-0.086	0.193	0	0.263	0
	HAD1I	-0.002	-0.029	0.002	-0.064	-0.002
	HAD3I	0.053	-0.021	-0.008	0.005	0.06
	HAD5I	-0.02	0.02	-0.11	0.025	0.095
	HAD7	0.012	-0.054	-0.07	-0.046	-0.023
	HAD9	-0.06	-0.003	-0.061	0.016	0.017
	HAD11I	0.152	-0.06	0.112	-0.075	-0.004
	HAD13I	0.041	0.035	0.071	0.039	0.092
	HAD2	0.067	-0.007	0.009	-0.018	0.076
	HAD4	0.047	-0.003	0.04	-0.012	0.036
	HAD6I	-0.05	-0.072	-0.082	-0.145	-0.081
	HAD8	-0.052	0.066	0.03	0.006	0.005
	HAD10I	0.075	-0.011	0.041	-0.058	0.08
	HAD12	-0.05	-0.09	-0.012	-0.086	-0.033
	HAD14	0.063	0.012	0.015	-0.058	0.022
	PAIN	0.074	0.122	0.05	0.146	-0.143
	PRISMREV	0.232	-0.102	0.055	0.369	-0.015
	Residuals	for	Covariances
	HAD1I	HAD3I	HAD5I	HAD7	HAD9
	________	________	________	________	________
	HAD1I	0
	HAD3I	0.003	0
	HAD5I	0.05	-0.014	0
	HAD7	-0.007	-0.059	-0.005	0
	HAD9	-0.022	-0.013	-0.021	0.025	0
	HAD11I	0.018	-0.021	-0.039	-0.013	-0.006
	HAD13I	-0.024	0.117	-0.03	-0.042	-0.009
	HAD2	-0.052	-0.034	-0.064	0.046	0.006
	HAD4	-0.016	-0.035	-0.05	0.039	0.009
	HAD6I	-0.014	-0.001	0.075	0.093	-0.019
	HAD8	-0.092	-0.05	-0.156	-0.074	-0.067
	HAD10I	0.033	0.019	0.096	0.071	-0.021
	HAD12	-0.071	-0.08	-0.044	0.038	0.045
	HAD14	0.002	-0.011	-0.025	0.066	0.051
	PAIN	-0.033	-0.111	-0.051	0.098	0.132
	PRISMREV	0.089	-0.155	-0.076	0.591	-0.209
	Residuals	for	Covariances
	HAD11I	HAD13I	HAD2	HAD4	HAD6I
	________	________	________	________	________
	HAD11I	0
	HAD13I	0.065	0
	HAD2	-0.094	-0.089	0
	HAD4	-0.058	-0.055	0.057	0
	HAD6I	0.033	-0.006	0.009	0.002	0
	HAD8	-0.068	-0.089	0.033	0.028	0.019
	HAD10I	0.079	0.027	-0.04	-0.009	-0.021
	HAD12	-0.086	-0.034	-0.029	0.022	-0.024
	HAD14	0.098	0.008	0.013	0.013	-0.073
	PAIN	0.056	0.02	0.045	-0.04	0.141
	PRISMREV	0.105	-0.265	0.276	-0.08	0.253
	Residuals	for	Covariances
	HAD8	HAD10I	HAD12	HAD14	PAIN
	________	________	________	________	________
	HAD8	0
	HAD10I	-0.025	0
	HAD12	0.035	0.07	0
	HAD14	0.001	-0.003	0.028	0
	PAIN	0.003	-0.101	-0.086	0.015	0
	PRISMREV	0.061	-0.417	-0.192	0.103	0
	Residuals	for	Covariances
	PRISMREV
	________
	PRISMREV	0
	Residuals	for	Correlations
	UCLA1	UCLA2	UCLA3	UCLA4	UCLA5
	________	________	________	________	________
	UCLA1	0
	UCLA2	0.002	0
	UCLA3	0.058	-0.012	0
	UCLA4	0.017	0.003	-0.049	0
	UCLA5	0.018	-0.018	0.054	0.041	0
	UCLA6	-0.005	0.055	0.049	0.013	-0.028
	UCLA7	-0.043	-0.039	-0.078	0.013	-0.058
	UCLA8	-0.036	0.037	0.019	-0.052	0.049
	UCLA9	-0.062	-0.024	-0.052	-0.027	-0.075
	UCLA10	-0.066	-0.017	-0.082	0.03	0.022
	HAD1I	-0.066	0.027	-0.087	0.02	-0.001
	HAD3I	-0.014	0.098	0.006	0.032	0.036
	HAD5I	-0.127	-0.024	-0.052	-0.028	-0.025
	HAD7	-0.179	-0.082	-0.039	-0.043	0.002
	HAD9	-0.152	-0.027	-0.077	-0.007	-0.011
	HAD11I	0.057	0.116	0.011	0.002	-0.078
	HAD13I	-0.001	0.128	-0.063	0.05	0.039
	HAD2	-0.047	0.029	-0.037	0.041	0.062
	HAD4	-0.013	0.09	0.055	0.072	0.159
	HAD6I	-0.052	-0.086	-0.095	-0.066	-0.006
	HAD8	0.015	0.005	0.032	0.05	0.025
	HAD10I	-0.007	0.068	-0.024	0.028	-0.001
	HAD12	-0.013	-0.044	-0.057	-0.081	0.061
	HAD14	-0.053	-0.005	-0.019	-0.037	0.024
	PAIN	0.011	0.021	-0.004	-0.071	-0.023
	PRISMREV	0.04	-0.01	-0.074	0.007	-0.024
	Residuals	for	Correlations
	UCLA6	UCLA7	UCLA8	UCLA9	UCLA10
	________	________	________	________	________
	UCLA6	0
	UCLA7	-0.008	0
	UCLA8	0.023	-0.046	0
	UCLA9	-0.067	0.194	-0.038	0
	UCLA10	-0.068	0.159	0	0.208	0
	HAD1I	-0.002	-0.031	0.003	-0.066	-0.002
	HAD3I	0.044	-0.018	-0.006	0.004	0.052
	HAD5I	-0.015	0.016	-0.084	0.02	0.077
	HAD7	0.014	-0.066	-0.081	-0.054	-0.028
	HAD9	-0.06	-0.003	-0.06	0.016	0.018
	HAD11I	0.125	-0.051	0.092	-0.062	-0.003
	HAD13I	0.035	0.031	0.06	0.033	0.082
	HAD2	0.059	-0.006	0.007	-0.016	0.07
	HAD4	0.056	-0.004	0.048	-0.015	0.046
	HAD6I	-0.052	-0.078	-0.085	-0.152	-0.089
	HAD8	-0.05	0.066	0.029	0.006	0.005
	HAD10I	0.063	-0.009	0.034	-0.048	0.069
	HAD12	-0.045	-0.083	-0.011	-0.077	-0.031
	HAD14	0.055	0.011	0.013	-0.051	0.02
	PAIN	0.028	0.049	0.019	0.056	-0.058
	PRISMREV	0.034	-0.015	0.008	0.054	-0.002
	Residuals	for	Correlations
	HAD1I	HAD3I	HAD5I	HAD7	HAD9
	________	________	________	________	________
	HAD1I	0
	HAD3I	0.003	0
	HAD5I	0.053	-0.012	0
	HAD7	-0.012	-0.076	-0.006	0
	HAD9	-0.03	-0.014	-0.021	0.039	0
	HAD11I	0.021	-0.019	-0.033	-0.016	-0.006
	HAD13I	-0.028	0.109	-0.026	-0.056	-0.01
	HAD2	-0.063	-0.033	-0.058	0.063	0.007
	HAD4	-0.026	-0.046	-0.062	0.073	0.014
	HAD6I	-0.02	-0.001	0.08	0.152	-0.026
	HAD8	-0.121	-0.052	-0.153	-0.11	-0.084
	HAD10I	0.038	0.017	0.081	0.093	-0.023
	HAD12	-0.086	-0.078	-0.04	0.052	0.053
	HAD14	0.003	-0.011	-0.022	0.089	0.058
	PAIN	-0.017	-0.047	-0.02	0.059	0.066
	PRISMREV	0.018	-0.025	-0.011	0.135	-0.04
	Residuals	for	Correlations
	HAD11I	HAD13I	HAD2	HAD4	HAD6I
	________	________	________	________	________
	HAD11I	0
	HAD13I	0.061	0
	HAD2	-0.09	-0.088	0
	HAD4	-0.076	-0.076	0.081	0
	HAD6I	0.038	-0.007	0.011	0.004	0
	HAD8	-0.071	-0.097	0.037	0.043	0.025
	HAD10I	0.072	0.025	-0.039	-0.013	-0.024
	HAD12	-0.083	-0.034	-0.03	0.031	-0.03
	HAD14	0.093	0.008	0.013	0.019	-0.088
	PAIN	0.023	0.008	0.02	-0.025	0.075
	PRISMREV	0.017	-0.044	0.047	-0.019	0.051
	Residuals	for	Correlations
	HAD8	HAD10I	HAD12	HAD14	PAIN
	________	________	________	________	________
	HAD8	0
	HAD10I	-0.026	0
	HAD12	0.039	0.069	0
	HAD14	0.001	-0.003	0.029	0
	PAIN	0.002	-0.043	-0.039	0.007	0
	PRISMREV	0.011	-0.067	-0.033	0.017	0
	Residuals	for	Correlations
	PRISMREV
	________
	PRISMREV	0
	Standardized	Residuals	(z-scores)	for	Covariances
	UCLA1	UCLA2	UCLA3	UCLA4	UCLA5
	________	________	________	________	________
	UCLA1	0
	UCLA2	0.063	0
	UCLA3	2.11	-0.387	0
	UCLA4	0.559	0.115	-1.626	0
	UCLA5	0.588	-0.635	2.311	2.155	0
	UCLA6	-0.181	3.159	3.023	0.514	-0.97
	UCLA7	-1.195	-1.262	-2.079	0.586	-1.7
	UCLA8	-1.167	2.806	0.493	-1.617	1.359
	UCLA9	-1.563	-0.793	-1.303	-0.944	-2.06
	UCLA10	-1.881	-0.556	-2.393	1.767	0.779
	HAD1I	-1.654	0.702	-2.144	0.519	-0.033
	HAD3I	-0.337	2.278	0.151	0.718	0.86
	HAD5I	-3.075	-0.59	-1.331	-0.683	-0.602
	HAD7	-4.279	-2.01	-0.956	-1.002	0.041
	HAD9	-3.658	-0.57	-1.712	-0.159	-0.238
	HAD11I	1.085	2.383	0.225	0.037	-1.594
	HAD13I	-0.017	3.074	-1.549	1.176	0.884
	HAD2	-1.014	0.672	-0.804	0.99	1.333
	HAD4	-0.302	2.098	1.306	1.776	3.547
	HAD6I	-1.235	-2.273	-2.46	-1.918	-0.139
	HAD8	0.299	0.117	0.675	1.119	0.523
	HAD10I	-0.146	1.499	-0.497	0.667	-0.033
	HAD12	-0.272	-1.11	-1.383	-2.194	1.396
	HAD14	-1.145	-0.112	-0.399	-0.955	0.491
	PAIN	0.252	0.646	-0.12	-1.952	-0.585
	PRISMREV	0.92	-0.285	-2.127	0.197	-0.673
	Standardized	Residuals	(z-scores)	for	Covariances
	UCLA6	UCLA7	UCLA8	UCLA9	UCLA10
	________	________	________	________	________
	UCLA6	0
	UCLA7	-0.278	0
	UCLA8	0.766	-1.074	0
	UCLA9	-2.186	8.586	-0.778	0
	UCLA10	-1.993	11.269	0.001	7.737	0
	HAD1I	-0.063	-0.789	0.06	-1.423	-0.044
	HAD3I	1.114	-0.419	-0.168	0.087	1.146
	HAD5I	-0.383	0.371	-1.743	0.422	1.768
	HAD7	0.31	-1.489	-1.263	-1.196	-0.631
	HAD9	-1.436	-0.069	-1.431	0.296	0.366
	HAD11I	2.483	-0.999	1.675	-1.123	-0.068
	HAD13I	0.876	0.717	1.199	0.676	1.848
	HAD2	1.323	-0.131	0.161	-0.312	1.453
	HAD4	1.467	-0.101	1.083	-0.32	1.077
	HAD6I	-1.481	-2.022	-1.854	-3.275	-2.057
	HAD8	-1.107	1.398	0.601	0.11	0.098
	HAD10I	1.365	-0.193	0.707	-0.938	1.397
	HAD12	-1.187	-1.862	-0.252	-1.572	-0.641
	HAD14	1.268	0.234	0.266	-1.008	0.411
	PAIN	0.901	1.033	0.279	1.108	-1.332
	PRISMREV	0.869	-0.364	0.112	1.177	-0.058
	Standardized	Residuals	(z-scores)	for	Covariances
	HAD1I	HAD3I	HAD5I	HAD7	HAD9
	________	________	________	________	________
	HAD1I	0
	HAD3I	0.174	0
	HAD5I	7.349	-0.476	0
	HAD7	-0.392	-2.68	-0.188	0
	HAD9	-0.905	-0.543	-0.624	1.024	0
	HAD11I	0.718	-0.638	-0.838	-0.407	-0.134
	HAD13I	-1.483	999	-0.852	-1.825	-0.383
	HAD2	-1.609	-0.818	-1.387	1.488	0.143
	HAD4	-0.708	-1.27	-1.544	1.862	0.308
	HAD6I	-0.531	-0.018	2.414	3.772	-0.586
	HAD8	-3.536	-1.596	-4.699	-2.685	-1.766
	HAD10I	0.915	0.501	2.237	2.092	-0.457
	HAD12	-1.919	-1.805	-0.912	1.258	1.08
	HAD14	0.056	-0.263	-0.519	1.951	1.139
	PAIN	-0.585	-1.616	-0.543	1.362	1.844
	PRISMREV	0.663	-0.911	-0.3	3.36	-1.079
	Standardized	Residuals	(z-scores)	for	Covariances
	HAD11I	HAD13I	HAD2	HAD4	HAD6I
	________	________	________	________	________
	HAD11I	0
	HAD13I	2.164	0
	HAD2	-1.827	-2.165	0
	HAD4	-1.67	-2.039	999	0
	HAD6I	0.835	-0.199	0.425	0.289	0
	HAD8	-1.472	-2.811	0.969	1.237	0.69
	HAD10I	1.441	0.646	-1.167	-0.432	-0.667
	HAD12	-1.657	-0.826	-0.906	1.41	-0.812
	HAD14	1.82	0.175	0.461	0.718	-2.333
	PAIN	0.481	0.272	0.462	-0.644	2.194
	PRISMREV	0.375	-1.294	1.593	-0.693	1.51
	Standardized	Residuals	(z-scores)	for	Covariances
	HAD8	HAD10I	HAD12	HAD14	PAIN
	________	________	________	________	________
	HAD8	0
	HAD10I	-0.742	0
	HAD12	0.933	2.485	0
	HAD14	0.036	-0.059	0.734	0
	PAIN	0.037	-0.999	-1.016	0.173	999
	PRISMREV	0.262	-1.897	-0.99	0.635	999
	Standardized	Residuals	(z-scores)	for	Covariances
	PRISMREV
	________
	PRISMREV	999
	Normalized	Residuals	for	Covariances
	UCLA1	UCLA2	UCLA3	UCLA4	UCLA5
	________	________	________	________	________
	UCLA1	0
	UCLA2	0.036	0
	UCLA3	1.06	-0.218	0
	UCLA4	0.305	0.06	-0.923	0
	UCLA5	0.326	-0.327	0.999	0.797	0
	UCLA6	-0.097	1.07	0.981	0.255	-0.511
	UCLA7	-0.761	-0.707	-1.364	0.253	-1.038
	UCLA8	-0.681	0.735	0.307	-0.954	0.8
	UCLA9	-1.081	-0.439	-0.877	-0.499	-1.365
	UCLA10	-1.207	-0.308	-1.463	0.596	0.396
	HAD1I	-1.186	0.485	-1.534	0.367	-0.023
	HAD3I	-0.254	1.732	0.113	0.551	0.652
	HAD5I	-2.268	-0.428	-0.954	-0.499	-0.453
	HAD7	-3.14	-1.43	-0.688	-0.726	0.029
	HAD9	-2.802	-0.451	-1.334	-0.122	-0.193
	HAD11I	0.964	2.043	0.195	0.032	-1.376
	HAD13I	-0.013	2.297	-1.14	0.893	0.686
	HAD2	-0.817	0.516	-0.627	0.742	1.079
	HAD4	-0.234	1.567	0.973	1.284	2.81
	HAD6I	-0.917	-1.518	-1.672	-1.207	-0.102
	HAD8	0.253	0.093	0.553	0.88	0.436
	HAD10I	-0.12	1.188	-0.403	0.505	-0.026
	HAD12	-0.218	-0.79	-1.021	-1.505	1.098
	HAD14	-0.932	-0.086	-0.322	-0.694	0.407
	PAIN	0.188	0.385	-0.075	-1.219	-0.403
	PRISMREV	0.688	-0.175	-1.323	0.127	-0.428
	Normalized	Residuals	for	Covariances
	UCLA6	UCLA7	UCLA8	UCLA9	UCLA10
	________	________	________	________	________
	UCLA6	0
	UCLA7	-0.153	0
	UCLA8	0.393	-0.747	0
	UCLA9	-1.209	3.543	-0.595	0
	UCLA10	-1.211	2.976	0.001	3.737	0
	HAD1I	-0.042	-0.567	0.046	-1.166	-0.033
	HAD3I	0.8	-0.317	-0.124	0.071	0.918
	HAD5I	-0.272	0.282	-1.413	0.351	1.398
	HAD7	0.225	-1.119	-1.107	-0.981	-0.494
	HAD9	-1.05	-0.057	-1.133	0.262	0.307
	HAD11I	2.133	-0.878	1.512	-1.034	-0.06
	HAD13I	0.637	0.553	0.969	0.564	1.472
	HAD2	1.016	-0.104	0.131	-0.267	1.195
	HAD4	1.024	-0.077	0.841	-0.261	0.824
	HAD6I	-0.923	-1.394	-1.426	-2.638	-1.537
	HAD8	-0.866	1.154	0.511	0.099	0.082
	HAD10I	1.077	-0.157	0.594	-0.819	1.176
	HAD12	-0.812	-1.43	-0.194	-1.323	-0.516
	HAD14	0.967	0.19	0.224	-0.876	0.343
	PAIN	0.499	0.799	0.244	0.96	-0.989
	PRISMREV	0.554	-0.263	0.099	0.976	-0.041
	Normalized	Residuals	for	Covariances
	HAD1I	HAD3I	HAD5I	HAD7	HAD9
	________	________	________	________	________
	HAD1I	0
	HAD3I	0.061	0
	HAD5I	0.988	-0.212	0
	HAD7	-0.188	-1.317	-0.092	0
	HAD9	-0.515	-0.255	-0.367	0.636	0
	HAD11I	0.38	-0.344	-0.563	-0.286	-0.102
	HAD13I	-0.512	2.095	-0.457	-0.954	-0.18
	HAD2	-1.136	-0.606	-1.037	1.064	0.114
	HAD4	-0.471	-0.854	-1.104	1.229	0.234
	HAD6I	-0.35	-0.012	1.464	2.508	-0.445
	HAD8	-2.102	-0.932	-2.745	-1.848	-1.388
	HAD10I	0.647	0.321	1.495	1.538	-0.375
	HAD12	-1.458	-1.36	-0.699	0.912	0.873
	HAD14	0.043	-0.19	-0.393	1.473	0.937
	PAIN	-0.311	-0.826	-0.343	0.961	1.272
	PRISMREV	0.312	-0.443	-0.187	2.145	-0.75
	Normalized	Residuals	for	Covariances
	HAD11I	HAD13I	HAD2	HAD4	HAD6I
	________	________	________	________	________
	HAD11I	0
	HAD13I	1.092	0
	HAD2	-1.568	-1.648	0
	HAD4	-1.358	-1.413	1.369	0
	HAD6I	0.68	-0.134	0.2	0.074	0
	HAD8	-1.238	-1.713	0.653	0.774	0.445
	HAD10I	1.228	0.447	-0.679	-0.215	-0.422
	HAD12	-1.437	-0.604	-0.494	0.515	-0.491
	HAD14	1.569	0.132	0.232	0.305	-1.475
	PAIN	0.4	0.147	0.341	-0.43	1.369
	PRISMREV	0.3	-0.751	0.862	-0.336	0.869
	Normalized	Residuals	for	Covariances
	HAD8	HAD10I	HAD12	HAD14	PAIN
	________	________	________	________	________
	HAD8	0
	HAD10I	-0.479	0
	HAD12	0.67	1.227	0
	HAD14	0.025	-0.042	0.457	0
	PAIN	0.03	-0.765	-0.725	0.126	0
	PRISMREV	0.195	-1.265	-0.609	0.346	0
	Normalized	Residuals	for	Covariances
	PRISMREV
	________
	PRISMREV	0
TECHNICAL	4	OUTPUT
	ESTIMATES	DERIVED	FROM	THE	MODEL
	ESTIMATED	MEANS	FOR	THE	LATENT	VARIABLES
	ANX	DEP	LON	PAIN	PRISMREV
	________	________	________	________	________
	0	0	0	7.713	19.094
	S.E.	FOR	ESTIMATED	MEANS	FOR	THE	LATENT	VARIABLES
	ANX	DEP	LON	PAIN	PRISMREV
	________	________	________	________	________
	0	0	0	0.127	0.334
	EST./S.E.	FOR	ESTIMATED	MEANS	FOR	THE	LATENT	VARIABLES
	ANX	DEP	LON	PAIN	PRISMREV
	________	________	________	________	________
	0	0	0	60.768	57.113
	TWO-TAILED	P-VALUE	FOR	ESTIMATED	MEANS	FOR	THE	LATENT	VARIABLES
	ANX	DEP	LON	PAIN	PRISMREV
	________	________	________	________	________
	1	1	1	0	0
	ESTIMATED	COVARIANCE	MATRIX	FOR	THE	LATENT	VARIABLES
	ANX	DEP	LON	PAIN	PRISMREV
	________	________	________	________	________
	ANX	0.341
	DEP	0.248	0.362
	LON	-0.23	-0.225	0.451
	PAIN	0.43	0.324	-0.213	5.107
	PRISMREV	1.369	1.511	-0.958	5.904	35.433
	S.E.	FOR	ESTIMATED	COVARIANCE	MATRIX	FOR	THE	LATENT	VARIABLES
	ANX	DEP	LON	PAIN	PRISMREV
	________	________	________	________	________
	ANX	0.049
	DEP	0.033	0.061
	LON	0.035	0.036	0.07
	PAIN	0.089	0.089	0.094	0.451
	PRISMREV	0.251	0.269	0.248	1.028	3.267
	EST./S.E.	FOR	ESTIMATED	COVARIANCE	MATRIX	FOR	THE	LATENT	VARIABLES
	ANX	DEP	LON	PAIN	PRISMREV
	________	________	________	________	________
	ANX	6.914
	DEP	7.594	5.977
	LON	-6.524	-6.241	6.392
	PAIN	4.84	3.655	-2.257	11.323
	PRISMREV	5.446	5.609	-3.857	5.744	10.846
	TWO-TAILED	P-VALUE	FOR	ESTIMATED	COVARIANCE	MATRIX	FOR	THE	LATENT	VARIABLES
	ANX	DEP	LON	PAIN	PRISMREV
	________	________	________	________	________
	ANX	0
	DEP	0	0
	LON	0	0	0
	PAIN	0	0	0.024	0
	PRISMREV	0	0	0	0	0
	ESTIMATED	CORRELATION	MATRIX	FOR	THE	LATENT	VARIABLES
	ANX	DEP	LON	PAIN	PRISMREV
	________	________	________	________	________
	ANX	1
	DEP	0.706	1
	LON	-0.587	-0.557	1
	PAIN	0.326	0.239	-0.141	1
	PRISMREV	0.394	0.422	-0.24	0.439	1
	S.E.	FOR	ESTIMATED	CORRELATION	MATRIX	FOR	THE	LATENT	VARIABLES
	ANX	DEP	LON	PAIN	PRISMREV
	________	________	________	________	________
	ANX	0
	DEP	0.055	0
	LON	0.048	0.055	0
	PAIN	0.058	0.062	0.062	0
	PRISMREV	0.054	0.055	0.057	0.058	0
	EST./S.E.	FOR	ESTIMATED	CORRELATION	MATRIX	FOR	THE	LATENT	VARIABLES
	ANX	DEP	LON	PAIN	PRISMREV
	________	________	________	________	________
	ANX	999
	DEP	12.894	999
	LON	-12.163	-10.127	999
	PAIN	5.61	3.848	-2.27	999
	PRISMREV	7.249	7.68	-4.21	7.578	999
	TWO-TAILED	P-VALUE	FOR	ESTIMATED	CORRELATION	MATRIX	FOR	THE	LATENT	VARIABLES
	ANX	DEP	LON	PAIN	PRISMREV
	________	________	________	________	________
	ANX	0
	DEP	0	0
	LON	0	0	0
	PAIN	0	0	0.023	0
	PRISMREV	0	0	0	0	0
	Beginning	Time:	09:43:04
	Ending	Time:	09:43:05
	Elapsed	Time:	00:00:01
MUTHEN	&	MUTHEN
3463	Stoner	Ave.
Los	Angeles,	CA	90066
Tel:	-310	391-9971
Fax:	-310	391-8971
Web:	www.StatModel.com
Support:	Support@StatModel.com
Copyright	(c)	1998-2022	Muthen	&	Muthen
