# Supplementary material for: Loneliness is associated with depression, anxiety, pain, and suffering in fibromyalgia: results from a structural equation modeling analysis
Source: Rheumatol Int. 2026 Jan 27;46(2):35. doi: 10.1007/s00296-025-06036-6 (PMC12847196; doi:10.1007/s00296-025-06036-6)
Supplement: Supplementary file 5 — Supplementary file5 (XLSX 90 kb) [file 296_2025_6036_MOESM5_ESM.xlsx]

## Sheet: Hoja1
Mplus	VERSION	8.8	(Mac)
MUTHEN	&	MUTHEN
10/17/2025	07:49:00	AM
INPUT	INSTRUCTIONS
	DATA:	FILE	IS	fibroori.dat;
	VARIABLE:	NAMES	ARE	id	Edad	Est	Actifi	Antide	PRISM	FIQR1a	FIQR1b	FIQR1c
	FIQR1d	FIQR1e	FIQR1f	FIQR1g	FIQR1h	FIQR1i	FIQR2a	FIQR2b	PAIN	FIQR3b
	FIQR3c	FIQR3d	FIQR3e	FIQR3f	FIQR3g	FIQR3h	FIQR3i	FIQR3j	TRATO	TRAPRO
	PARETO	PAREPRO	VivTO	VivPRO	PerTO	PerPRO	SalfaTO	SalfaPRO	SalproTO
	SalproPRO	fahijTOT	fahijPRO	MiscTOT	MiscPRO	otros	UCLA1	UCLA2	UCLA3
	UCLA4	UCLA5	UCLA6	UCLA7	UCLA8	UCLA9	UCLA10	HAD1	HAD1i	HAD3	HAD3i	HAD5
	HAD5i	HAD7	HAD9	HAD11	HAD11i	HAD13	HAD13i	HAD2	HAD4	HAD6	HAD6i	HAD8
	HAD8i	HAD10	HAD10i	HAD12	HAD14;
	USEVARIABLES	=	UCLA1	UCLA2	UCLA3	Edad	Est	Actifi
	UCLA4	UCLA5	UCLA6	UCLA7	UCLA8	UCLA10	HAD1i	HAD3i	!Ucla	9	deleted	over	max	residual	corr
	HAD5i	HAD7	HAD11i	!Deleted	item	HAD9	(eliminado	val	colom)
	HAD13i	HAD2	HAD4	HAD6i	!Deleted	item	HAD8	(eliminado	val	colom)
	HAD10i	HAD12	HAD14	PAIN	PRISMrev;
	missing	are	*;
	DEFINE:	PRISMrev	=	25.6	-	PRISM;
	ANALYSIS:	ESTIMATOR	=	MLR;
	ROTATION	=	geomin	(oblique);
	MODEL:
	ANX	BY	HAD1i	HAD3i
	HAD5i	HAD7	HAD11i
	HAD13i;
	DEP	BY	HAD2	HAD4	HAD6i
	HAD10i	HAD12	HAD14	;
	LON	BY	UCLA1	UCLA2	UCLA3
	UCLA4	UCLA5	UCLA6	UCLA7
	UCLA8	UCLA10;
	LON	WITH	PRISMrev	PAIN	ANX	DEP	Edad	Est	Actifi;
	DEP	WITH	ANX	Edad	Est	Actifi;
	DEP	WITH	PAIN	PRISMrev	Edad	Est	Actifi;
	ANX	WITH	PAIN	PRISMrev	Edad	Est	Actifi;
	PRISMrev	WITH	PAIN	Edad	Est	Actifi;
	PAIN	WITH	Edad	Est	Actifi;
	OUTPUT:	STANDARDIZED	res	Tech4	CINTERVAL;
INPUT	READING	TERMINATED	NORMALLY
SUMMARY	OF	ANALYSIS
Number	of	groups	1
Number	of	observations	317
Number	of	dependent	variables	26
Number	of	independent	variables	0
Number	of	continuous	latent	variables	3
Observed	dependent	variables
	Continuous
	UCLA1	UCLA2	UCLA3	EDAD	EST	ACTIFI
	UCLA4	UCLA5	UCLA6	UCLA7	UCLA8	UCLA10
	HAD1I	HAD3I	HAD5I	HAD7	HAD11I	HAD13I
	HAD2	HAD4	HAD6I	HAD10I	HAD12	HAD14
	PAIN	PRISMREV
Continuous	latent	variables
	ANX	DEP	LON
Estimator	MLR
Information	matrix	OBSERVED
Maximum	number	of	iterations	1000
Convergence	criterion	0.500D-04
Maximum	number	of	steepest	descent	iterations	20
Maximum	number	of	iterations	for	H1	2000
Convergence	criterion	for	H1	0.100D-03
Input	data	file(s)
	fibroori.dat
Input	data	format	FREE
SUMMARY	OF	DATA
	Number	of	missing	data	patterns	1
COVARIANCE	COVERAGE	OF	DATA
Minimum	covariance	coverage	value	0.1
	PROPORTION	OF	DATA	PRESENT
	Covariance	Coverage
	UCLA1	UCLA2	UCLA3	EDAD	EST
	________	________	________	________	________
	UCLA1	1
	UCLA2	1	1
	UCLA3	1	1	1
	EDAD	1	1	1	1
	EST	1	1	1	1	1
	ACTIFI	1	1	1	1	1
	UCLA4	1	1	1	1	1
	UCLA5	1	1	1	1	1
	UCLA6	1	1	1	1	1
	UCLA7	1	1	1	1	1
	UCLA8	1	1	1	1	1
	UCLA10	1	1	1	1	1
	HAD1I	1	1	1	1	1
	HAD3I	1	1	1	1	1
	HAD5I	1	1	1	1	1
	HAD7	1	1	1	1	1
	HAD11I	1	1	1	1	1
	HAD13I	1	1	1	1	1
	HAD2	1	1	1	1	1
	HAD4	1	1	1	1	1
	HAD6I	1	1	1	1	1
	HAD10I	1	1	1	1	1
	HAD12	1	1	1	1	1
	HAD14	1	1	1	1	1
	PAIN	1	1	1	1	1
	PRISMREV	1	1	1	1	1
	Covariance	Coverage
	ACTIFI	UCLA4	UCLA5	UCLA6	UCLA7
	________	________	________	________	________
	ACTIFI	1
	UCLA4	1	1
	UCLA5	1	1	1
	UCLA6	1	1	1	1
	UCLA7	1	1	1	1	1
	UCLA8	1	1	1	1	1
	UCLA10	1	1	1	1	1
	HAD1I	1	1	1	1	1
	HAD3I	1	1	1	1	1
	HAD5I	1	1	1	1	1
	HAD7	1	1	1	1	1
	HAD11I	1	1	1	1	1
	HAD13I	1	1	1	1	1
	HAD2	1	1	1	1	1
	HAD4	1	1	1	1	1
	HAD6I	1	1	1	1	1
	HAD10I	1	1	1	1	1
	HAD12	1	1	1	1	1
	HAD14	1	1	1	1	1
	PAIN	1	1	1	1	1
	PRISMREV	1	1	1	1	1
	Covariance	Coverage
	UCLA8	UCLA10	HAD1I	HAD3I	HAD5I
	________	________	________	________	________
	UCLA8	1
	UCLA10	1	1
	HAD1I	1	1	1
	HAD3I	1	1	1	1
	HAD5I	1	1	1	1	1
	HAD7	1	1	1	1	1
	HAD11I	1	1	1	1	1
	HAD13I	1	1	1	1	1
	HAD2	1	1	1	1	1
	HAD4	1	1	1	1	1
	HAD6I	1	1	1	1	1
	HAD10I	1	1	1	1	1
	HAD12	1	1	1	1	1
	HAD14	1	1	1	1	1
	PAIN	1	1	1	1	1
	PRISMREV	1	1	1	1	1
	Covariance	Coverage
	HAD7	HAD11I	HAD13I	HAD2	HAD4
	________	________	________	________	________
	HAD7	1
	HAD11I	1	1
	HAD13I	1	1	1
	HAD2	1	1	1	1
	HAD4	1	1	1	1	1
	HAD6I	1	1	1	1	1
	HAD10I	1	1	1	1	1
	HAD12	1	1	1	1	1
	HAD14	1	1	1	1	1
	PAIN	1	1	1	1	1
	PRISMREV	1	1	1	1	1
	Covariance	Coverage
	HAD6I	HAD10I	HAD12	HAD14	PAIN
	________	________	________	________	________
	HAD6I	1
	HAD10I	1	1
	HAD12	1	1	1
	HAD14	1	1	1	1
	PAIN	1	1	1	1	1
	PRISMREV	1	1	1	1	1
	Covariance	Coverage
	PRISMREV
	________
	PRISMREV	1
UNIVARIATE	SAMPLE	STATISTICS
	UNIVARIATE	HIGHER-ORDER	MOMENT	DESCRIPTIVE	STATISTICS
	Variable/	Mean/	Skewness/	Minimum/	%	with	Percentiles
	Sample	Size	Variance	Kurtosis	Maximum	Min/Max	20%/60%	40%/80%	Median
	UCLA1	2.35	0.291	1	0.2555	1	2	2
	317	1.168	-1.184	4	0.2145	2	4
	UCLA2	2.42	0.101	1	0.2808	1	2	2
	317	1.272	-1.374	4	0.2334	3	4
	UCLA3	2.697	-0.208	1	0.1924	2	2	3
	317	1.252	-1.341	4	0.3281	3	4
	EDAD	53.126	-0.304	20	0.0032	45	51	54
	317	107.915	0.284	83	0.0032	56	62
	EST	2.685	0.951	1	0.0473	2	2	3
	317	0.904	1.09	6	0.0095	3	3
	ACTIFI	1.792	-0.008	0	0.2271	0	1	2
	317	1.742	-1.37	4	0.0757	3	3
	UCLA4	2.259	0.303	1	0.3375	1	2	2
	317	1.252	-1.289	4	0.1924	3	3
	UCLA5	2.656	-0.137	1	0.1893	2	2	3
	317	1.216	-1.326	4	0.306	3	4
	UCLA6	2.517	0.032	1	0.2492	1	2	2
	317	1.322	-1.434	4	0.2871	3	4
	UCLA7	2.681	-0.212	1	0.1956	2	2	3
	317	1.227	-1.304	4	0.3091	3	4
	UCLA8	2.754	0.897	1	0.1577	2	2	3
	317	1.353	6.246	11	0.0032	3	4
	UCLA10	2.874	-0.414	1	0.1483	2	3	3
	317	1.214	-1.228	4	0.4038	4	4
	HAD1I	1.549	0.285	0	0.0726	1	1	1
	317	0.714	-0.677	3	0.1609	2	2
	HAD3I	1.656	-0.22	0	0.183	1	1	2
	317	1.109	-1.155	3	0.2587	2	3
	HAD5I	1.666	-0.171	0	0.205	0	1	2
	317	1.276	-1.373	3	0.3218	2	3
	HAD7	1.621	-0.258	0	0.0662	1	1	2
	317	0.544	-0.175	3	0.0883	2	2
	HAD11I	1.59	0.069	0	0.1577	1	1	1
	317	1.113	-1.258	3	0.2776	2	3
	HAD13I	1.552	0.119	0	0.1514	1	1	1
	317	1.036	-1.145	3	0.2429	2	3
	HAD2	0.902	0.552	0	0.4826	0	0	1
	317	0.972	-1.079	3	0.0568	1	2
	HAD4	0.672	0.836	0	0.4606	0	0	1
	317	0.517	0.278	3	0.0158	1	1
	HAD6I	1.025	0.346	0	0.2965	0	1	1
	317	0.693	-0.659	3	0.0379	1	2
	HAD10I	0.962	0.608	0	0.4637	0	0	1
	317	1.09	-0.982	3	0.1009	1	2
	HAD12	0.909	0.753	0	0.4385	0	0	1
	317	0.954	-0.548	3	0.0883	1	2
	HAD14	0.839	1.053	0	0.47	0	0	1
	317	0.993	0.015	3	0.1199	1	1
	PAIN	7.713	-0.977	0	0.0095	6	8	8
	317	5.107	0.472	10	0.3028	9	10
	PRISMREV	19.094	-1.092	1	0.0032	15.01	18.74	19.98
	317	35.432	0.695	25.57	0.0095	21.82	24.83
THE	MODEL	ESTIMATION	TERMINATED	NORMALLY
MODEL	FIT	INFORMATION
Number	of	Free	Parameters	98
Loglikelihood
	H0	Value	-12245.7
	H0	Scaling	Correction	Factor	1.1344
	for	MLR
	H1	Value	-12002.8
	H1	Scaling	Correction	Factor	1.0594
	for	MLR
Information	Criteria
	Akaike	(AIC)	24687.4
	Bayesian	(BIC)	25055.7
	Sample-Size	Adjusted	BIC	24744.9
	(n*	=	(n	+	2)	/	24)
Chi-Square	Test	of	Model	Fit
	Value	470.163*
	Degrees	of	Freedom	279
	P-Value	0
	Scaling	Correction	Factor	1.0331
	for	MLR
*	The	chi-square	value	for	MLM,	MLMV,	MLR,	ULSMV,	WLSM	and	WLSMV	cannot	be	used
	for	chi-square	difference	testing	in	the	regular	way.	MLM,	MLR	and	WLSM
	chi-square	difference	testing	is	described	on	the	Mplus	website.	MLMV,	WLSMV,
	and	ULSMV	difference	testing	is	done	using	the	DIFFTEST	option.
RMSEA	(Root	Mean	Square	Error	Of	Approximation)
	Estimate	0.046
	90	Percent	C.I.	0.039	0.054
	Probability	RMSEA	<=	0.05	0.782
CFI/TLI
	CFI	0.916
	TLI	0.902
Chi-Square	Test	of	Model	Fit	for	the	Baseline	Model
	Value	2604.87
	Degrees	of	Freedom	325
	P-Value	0
SRMR	(Standardized	Root	Mean	Square	Residual)
	Value	0.051
MODEL	RESULTS
	Two-Tailed
	Estimate	S.E.	Est./S.E.	P-Value
	ANX	BY
	HAD1I	1	0	999	999
	HAD3I	1.319	0.118	11.132	0
	HAD5I	1.301	0.109	11.932	0
	HAD7	0.705	0.083	8.489	0
	HAD11I	0.713	0.111	6.429	0
	HAD13I	1.259	0.119	10.61	0
	DEP	BY
	HAD2	1	0	999	999
	HAD4	0.813	0.067	12.198	0
	HAD6I	0.846	0.093	9.143	0
	HAD10I	0.922	0.106	8.685	0
	HAD12	0.93	0.107	8.688	0
	HAD14	0.829	0.101	8.195	0
	LON	BY
	UCLA1	1	0	999	999
	UCLA2	1.19	0.107	11.146	0
	UCLA3	1.146	0.1	11.509	0
	UCLA4	1.203	0.105	11.411	0
	UCLA5	1.098	0.108	10.207	0
	UCLA6	1.325	0.114	11.672	0
	UCLA7	1.007	0.107	9.39	0
	UCLA8	1.067	0.119	8.956	0
	UCLA10	0.98	0.109	8.975	0
	LON	WITH
	PRISMREV	-0.967	0.254	-3.813	0
	PAIN	-0.216	0.096	-2.263	0.024
	ANX	-0.227	0.036	-6.338	0
	DEP	-0.222	0.036	-6.126	0
	EDAD	0.766	0.427	1.793	0.073
	EST	0.027	0.041	0.657	0.511
	ACTIFI	0.107	0.055	1.94	0.052
	DEP	WITH
	ANX	0.238	0.032	7.389	0
	EDAD	-0.753	0.408	-1.845	0.065
	EST	-0.03	0.038	-0.788	0.431
	ACTIFI	-0.2	0.055	-3.659	0
	PAIN	0.323	0.089	3.62	0
	PRISMREV	1.517	0.267	5.673	0
	ANX	WITH
	PAIN	0.407	0.089	4.56	0
	PRISMREV	1.359	0.258	5.271	0
	EDAD	-1.271	0.371	-3.43	0.001
	EST	0	0.037	-0.001	0.999
	ACTIFI	-0.107	0.05	-2.159	0.031
	PRISMREV	WITH
	PAIN	5.944	1.048	5.674	0
	EDAD	1.478	3.7	0.399	0.69
	EST	-0.882	0.446	-1.978	0.048
	ACTIFI	-1.045	0.447	-2.336	0.019
	PAIN	WITH
	EDAD	0.222	1.219	0.182	0.856
	EST	-0.29	0.164	-1.765	0.078
	ACTIFI	-0.283	0.163	-1.735	0.083
	Means
	EDAD	53.126	0.583	91.054	0
	EST	2.685	0.053	50.281	0
	ACTIFI	1.792	0.074	24.17	0
	PAIN	7.713	0.127	60.768	0
	PRISMREV	19.094	0.334	57.113	0
	Intercepts
	UCLA1	2.35	0.061	38.724	0
	UCLA2	2.42	0.063	38.198	0
	UCLA3	2.697	0.063	42.915	0
	UCLA4	2.259	0.063	35.945	0
	UCLA5	2.656	0.062	42.883	0
	UCLA6	2.517	0.065	38.978	0
	UCLA7	2.681	0.062	43.107	0
	UCLA8	2.754	0.065	42.158	0
	UCLA10	2.874	0.062	46.432	0
	HAD1I	1.549	0.047	32.625	0
	HAD3I	1.656	0.059	28.002	0
	HAD5I	1.666	0.063	26.251	0
	HAD7	1.621	0.041	39.127	0
	HAD11I	1.59	0.059	26.837	0
	HAD13I	1.552	0.057	27.15	0
	HAD2	0.902	0.055	16.297	0
	HAD4	0.672	0.04	16.639	0
	HAD6I	1.025	0.047	21.922	0
	HAD10I	0.962	0.059	16.408	0
	HAD12	0.909	0.055	16.563	0
	HAD14	0.839	0.056	14.992	0
	Variances
	EDAD	107.918	9.16	11.782	0
	EST	0.904	0.089	10.129	0
	ACTIFI	1.742	0.078	22.425	0
	PAIN	5.117	0.456	11.226	0
	PRISMREV	35.583	3.288	10.823	0
	ANX	0.345	0.05	6.84	0
	DEP	0.371	0.06	6.17	0
	LON	0.457	0.071	6.41	0
	Residual	Variances
	UCLA1	0.71	0.065	10.966	0
	UCLA2	0.624	0.063	9.956	0
	UCLA3	0.652	0.064	10.23	0
	UCLA4	0.589	0.057	10.339	0
	UCLA5	0.665	0.064	10.417	0
	UCLA6	0.519	0.058	8.946	0
	UCLA7	0.763	0.067	11.428	0
	UCLA8	0.832	0.262	3.173	0.002
	UCLA10	0.774	0.065	11.844	0
	HAD1I	0.369	0.04	9.148	0
	HAD3I	0.509	0.055	9.312	0
	HAD5I	0.692	0.075	9.28	0
	HAD7	0.373	0.034	10.958	0
	HAD11I	0.937	0.063	14.793	0
	HAD13I	0.489	0.055	8.832	0
	HAD2	0.599	0.06	10.027	0
	HAD4	0.271	0.042	6.512	0
	HAD6I	0.427	0.043	9.934	0
	HAD10I	0.774	0.07	11.07	0
	HAD12	0.632	0.07	9.016	0
	HAD14	0.738	0.068	10.771	0
QUALITY	OF	NUMERICAL	RESULTS
	Condition	Number	for	the	Information	Matrix	1.22e-05
	(ratio	of	smallest	to	largest	eigenvalue)
STANDARDIZED	MODEL	RESULTS
STDYX	Standardization
	Two-Tailed
	Estimate	S.E.	Est./S.E.	P-Value
	ANX	BY
	HAD1I	0.695	0.04	17.413	0
	HAD3I	0.736	0.035	20.811	0
	HAD5I	0.676	0.042	16.056	0
	HAD7	0.561	0.049	11.379	0
	HAD11I	0.397	0.056	7.089	0
	HAD13I	0.727	0.038	19.32	0
	DEP	BY
	HAD2	0.618	0.045	13.665	0
	HAD4	0.689	0.048	14.416	0
	HAD6I	0.62	0.046	13.608	0
	HAD10I	0.538	0.05	10.793	0
	HAD12	0.581	0.052	11.082	0
	HAD14	0.507	0.052	9.77	0
	LON	BY
	UCLA1	0.626	0.043	14.636	0
	UCLA2	0.713	0.035	20.517	0
	UCLA3	0.692	0.036	19.246	0
	UCLA4	0.727	0.032	22.464	0
	UCLA5	0.673	0.04	16.916	0
	UCLA6	0.779	0.029	26.804	0
	UCLA7	0.615	0.043	14.391	0
	UCLA8	0.62	0.083	7.469	0
	UCLA10	0.601	0.043	14.062	0
	LON	WITH
	PRISMREV	-0.24	0.058	-4.127	0
	PAIN	-0.141	0.062	-2.27	0.023
	ANX	-0.572	0.05	-11.48	0
	DEP	-0.539	0.057	-9.491	0
	EDAD	0.109	0.059	1.835	0.066
	EST	0.042	0.064	0.654	0.513
	ACTIFI	0.12	0.06	1.994	0.046
	DEP	WITH
	ANX	0.665	0.055	12.072	0
	EDAD	-0.119	0.062	-1.913	0.056
	EST	-0.051	0.064	-0.796	0.426
	ACTIFI	-0.248	0.065	-3.824	0
	PAIN	0.235	0.062	3.808	0
	PRISMREV	0.417	0.055	7.579	0
	ANX	WITH
	PAIN	0.307	0.059	5.226	0
	PRISMREV	0.388	0.056	6.91	0
	EDAD	-0.208	0.057	-3.631	0
	EST	0	0.067	-0.001	0.999
	ACTIFI	-0.138	0.062	-2.222	0.026
	PRISMREV	WITH
	PAIN	0.441	0.059	7.527	0
	EDAD	0.024	0.06	0.4	0.689
	EST	-0.155	0.074	-2.107	0.035
	ACTIFI	-0.133	0.055	-2.421	0.015
	PAIN	WITH
	EDAD	0.009	0.052	0.182	0.856
	EST	-0.135	0.071	-1.889	0.059
	ACTIFI	-0.095	0.054	-1.739	0.082
	Means
	EDAD	5.114	0.235	21.776	0
	EST	2.824	0.119	23.771	0
	ACTIFI	1.358	0.064	21.183	0
	PAIN	3.41	0.192	17.789	0
	PRISMREV	3.201	0.19	16.851	0
	Intercepts
	UCLA1	2.176	0.065	33.522	0
	UCLA2	2.147	0.069	31.124	0
	UCLA3	2.412	0.088	27.387	0
	UCLA4	2.02	0.059	34.034	0
	UCLA5	2.41	0.085	28.258	0
	UCLA6	2.191	0.071	30.698	0
	UCLA7	2.422	0.089	27.084	0
	UCLA8	2.369	0.182	13.037	0
	UCLA10	2.609	0.103	25.223	0
	HAD1I	1.833	0.071	25.873	0
	HAD3I	1.573	0.077	20.484	0
	HAD5I	1.475	0.071	20.77	0
	HAD7	2.198	0.109	20.161	0
	HAD11I	1.507	0.064	23.404	0
	HAD13I	1.525	0.065	23.619	0
	HAD2	0.916	0.047	19.664	0
	HAD4	0.935	0.048	19.654	0
	HAD6I	1.232	0.058	21.095	0
	HAD10I	0.922	0.046	20.248	0
	HAD12	0.931	0.044	21.134	0
	HAD14	0.842	0.039	21.848	0
	Variances
	EDAD	1	0	999	999
	EST	1	0	999	999
	ACTIFI	1	0	999	999
	PAIN	1	0	999	999
	PRISMREV	1	0	999	999
	ANX	1	0	999	999
	DEP	1	0	999	999
	LON	1	0	999	999
	Residual	Variances
	UCLA1	0.609	0.053	11.376	0
	UCLA2	0.491	0.05	9.894	0
	UCLA3	0.521	0.05	10.461	0
	UCLA4	0.471	0.047	10.019	0
	UCLA5	0.547	0.054	10.217	0
	UCLA6	0.393	0.045	8.666	0
	UCLA7	0.622	0.052	11.854	0
	UCLA8	0.616	0.103	5.981	0
	UCLA10	0.638	0.051	12.405	0
	HAD1I	0.517	0.055	9.325	0
	HAD3I	0.459	0.052	8.82	0
	HAD5I	0.543	0.057	9.52	0
	HAD7	0.685	0.055	12.36	0
	HAD11I	0.842	0.045	18.917	0
	HAD13I	0.472	0.055	8.628	0
	HAD2	0.618	0.056	11.036	0
	HAD4	0.525	0.066	7.964	0
	HAD6I	0.616	0.056	10.924	0
	HAD10I	0.71	0.054	13.224	0
	HAD12	0.663	0.061	10.896	0
	HAD14	0.743	0.053	14.145	0
STDY	Standardization
	Two-Tailed
	Estimate	S.E.	Est./S.E.	P-Value
	ANX	BY
	HAD1I	0.695	0.04	17.413	0
	HAD3I	0.736	0.035	20.811	0
	HAD5I	0.676	0.042	16.056	0
	HAD7	0.561	0.049	11.379	0
	HAD11I	0.397	0.056	7.089	0
	HAD13I	0.727	0.038	19.32	0
	DEP	BY
	HAD2	0.618	0.045	13.665	0
	HAD4	0.689	0.048	14.416	0
	HAD6I	0.62	0.046	13.608	0
	HAD10I	0.538	0.05	10.793	0
	HAD12	0.581	0.052	11.082	0
	HAD14	0.507	0.052	9.77	0
	LON	BY
	UCLA1	0.626	0.043	14.636	0
	UCLA2	0.713	0.035	20.517	0
	UCLA3	0.692	0.036	19.246	0
	UCLA4	0.727	0.032	22.464	0
	UCLA5	0.673	0.04	16.916	0
	UCLA6	0.779	0.029	26.804	0
	UCLA7	0.615	0.043	14.391	0
	UCLA8	0.62	0.083	7.469	0
	UCLA10	0.601	0.043	14.062	0
	LON	WITH
	PRISMREV	-0.24	0.058	-4.127	0
	PAIN	-0.141	0.062	-2.27	0.023
	ANX	-0.572	0.05	-11.48	0
	DEP	-0.539	0.057	-9.491	0
	EDAD	0.109	0.059	1.835	0.066
	EST	0.042	0.064	0.654	0.513
	ACTIFI	0.12	0.06	1.994	0.046
	DEP	WITH
	ANX	0.665	0.055	12.072	0
	EDAD	-0.119	0.062	-1.913	0.056
	EST	-0.051	0.064	-0.796	0.426
	ACTIFI	-0.248	0.065	-3.824	0
	PAIN	0.235	0.062	3.808	0
	PRISMREV	0.417	0.055	7.579	0
	ANX	WITH
	PAIN	0.307	0.059	5.226	0
	PRISMREV	0.388	0.056	6.91	0
	EDAD	-0.208	0.057	-3.631	0
	EST	0	0.067	-0.001	0.999
	ACTIFI	-0.138	0.062	-2.222	0.026
	PRISMREV	WITH
	PAIN	0.441	0.059	7.527	0
	EDAD	0.024	0.06	0.4	0.689
	EST	-0.155	0.074	-2.107	0.035
	ACTIFI	-0.133	0.055	-2.421	0.015
	PAIN	WITH
	EDAD	0.009	0.052	0.182	0.856
	EST	-0.135	0.071	-1.889	0.059
	ACTIFI	-0.095	0.054	-1.739	0.082
	Means
	EDAD	5.114	0.235	21.776	0
	EST	2.824	0.119	23.771	0
	ACTIFI	1.358	0.064	21.183	0
	PAIN	3.41	0.192	17.789	0
	PRISMREV	3.201	0.19	16.851	0
	Intercepts
	UCLA1	2.176	0.065	33.522	0
	UCLA2	2.147	0.069	31.124	0
	UCLA3	2.412	0.088	27.387	0
	UCLA4	2.02	0.059	34.034	0
	UCLA5	2.41	0.085	28.258	0
	UCLA6	2.191	0.071	30.698	0
	UCLA7	2.422	0.089	27.084	0
	UCLA8	2.369	0.182	13.037	0
	UCLA10	2.609	0.103	25.223	0
	HAD1I	1.833	0.071	25.873	0
	HAD3I	1.573	0.077	20.484	0
	HAD5I	1.475	0.071	20.77	0
	HAD7	2.198	0.109	20.161	0
	HAD11I	1.507	0.064	23.404	0
	HAD13I	1.525	0.065	23.619	0
	HAD2	0.916	0.047	19.664	0
	HAD4	0.935	0.048	19.654	0
	HAD6I	1.232	0.058	21.095	0
	HAD10I	0.922	0.046	20.248	0
	HAD12	0.931	0.044	21.134	0
	HAD14	0.842	0.039	21.848	0
	Variances
	EDAD	1	0	999	999
	EST	1	0	999	999
	ACTIFI	1	0	999	999
	PAIN	1	0	999	999
	PRISMREV	1	0	999	999
	ANX	1	0	999	999
	DEP	1	0	999	999
	LON	1	0	999	999
	Residual	Variances
	UCLA1	0.609	0.053	11.376	0
	UCLA2	0.491	0.05	9.894	0
	UCLA3	0.521	0.05	10.461	0
	UCLA4	0.471	0.047	10.019	0
	UCLA5	0.547	0.054	10.217	0
	UCLA6	0.393	0.045	8.666	0
	UCLA7	0.622	0.052	11.854	0
	UCLA8	0.616	0.103	5.981	0
	UCLA10	0.638	0.051	12.405	0
	HAD1I	0.517	0.055	9.325	0
	HAD3I	0.459	0.052	8.82	0
	HAD5I	0.543	0.057	9.52	0
	HAD7	0.685	0.055	12.36	0
	HAD11I	0.842	0.045	18.917	0
	HAD13I	0.472	0.055	8.628	0
	HAD2	0.618	0.056	11.036	0
	HAD4	0.525	0.066	7.964	0
	HAD6I	0.616	0.056	10.924	0
	HAD10I	0.71	0.054	13.224	0
	HAD12	0.663	0.061	10.896	0
	HAD14	0.743	0.053	14.145	0
STD	Standardization
	Two-Tailed
	Estimate	S.E.	Est./S.E.	P-Value
	ANX	BY
	HAD1I	0.587	0.043	13.68	0
	HAD3I	0.775	0.048	16.164	0
	HAD5I	0.764	0.053	14.428	0
	HAD7	0.414	0.044	9.399	0
	HAD11I	0.419	0.061	6.864	0
	HAD13I	0.74	0.047	15.596	0
	DEP	BY
	HAD2	0.609	0.049	12.34	0
	HAD4	0.495	0.04	12.456	0
	HAD6I	0.516	0.044	11.591	0
	HAD10I	0.562	0.056	10.071	0
	HAD12	0.567	0.056	10.186	0
	HAD14	0.505	0.06	8.443	0
	LON	BY
	UCLA1	0.676	0.053	12.821	0
	UCLA2	0.804	0.047	17.222	0
	UCLA3	0.774	0.047	16.521	0
	UCLA4	0.813	0.046	17.739	0
	UCLA5	0.742	0.051	14.474	0
	UCLA6	0.896	0.043	21.043	0
	UCLA7	0.68	0.053	12.849	0
	UCLA8	0.721	0.057	12.609	0
	UCLA10	0.663	0.053	12.44	0
	LON	WITH
	PRISMREV	-1.432	0.361	-3.97	0
	PAIN	-0.32	0.139	-2.31	0.021
	ANX	-0.572	0.05	-11.48	0
	DEP	-0.539	0.057	-9.491	0
	EDAD	1.134	0.624	1.818	0.069
	EST	0.04	0.061	0.655	0.513
	ACTIFI	0.158	0.08	1.984	0.047
	DEP	WITH
	ANX	0.665	0.055	12.072	0
	EDAD	-1.236	0.649	-1.906	0.057
	EST	-0.049	0.061	-0.793	0.428
	ACTIFI	-0.328	0.087	-3.784	0
	PAIN	0.531	0.142	3.728	0
	PRISMREV	2.49	0.371	6.715	0
	ANX	WITH
	PAIN	0.694	0.141	4.921	0
	PRISMREV	2.313	0.379	6.102	0
	EDAD	-2.165	0.612	-3.537	0
	EST	0	0.063	-0.001	0.999
	ACTIFI	-0.182	0.082	-2.21	0.027
	PRISMREV	WITH
	PAIN	5.944	1.048	5.674	0
	EDAD	1.478	3.7	0.399	0.69
	EST	-0.882	0.446	-1.978	0.048
	ACTIFI	-1.045	0.447	-2.336	0.019
	PAIN	WITH
	EDAD	0.222	1.219	0.182	0.856
	EST	-0.29	0.164	-1.765	0.078
	ACTIFI	-0.283	0.163	-1.735	0.083
	Means
	EDAD	53.126	0.583	91.054	0
	EST	2.685	0.053	50.281	0
	ACTIFI	1.792	0.074	24.17	0
	PAIN	7.713	0.127	60.768	0
	PRISMREV	19.094	0.334	57.113	0
	Intercepts
	UCLA1	2.35	0.061	38.724	0
	UCLA2	2.42	0.063	38.198	0
	UCLA3	2.697	0.063	42.915	0
	UCLA4	2.259	0.063	35.945	0
	UCLA5	2.656	0.062	42.883	0
	UCLA6	2.517	0.065	38.978	0
	UCLA7	2.681	0.062	43.107	0
	UCLA8	2.754	0.065	42.158	0
	UCLA10	2.874	0.062	46.432	0
	HAD1I	1.549	0.047	32.625	0
	HAD3I	1.656	0.059	28.002	0
	HAD5I	1.666	0.063	26.251	0
	HAD7	1.621	0.041	39.127	0
	HAD11I	1.59	0.059	26.837	0
	HAD13I	1.552	0.057	27.15	0
	HAD2	0.902	0.055	16.297	0
	HAD4	0.672	0.04	16.639	0
	HAD6I	1.025	0.047	21.922	0
	HAD10I	0.962	0.059	16.408	0
	HAD12	0.909	0.055	16.563	0
	HAD14	0.839	0.056	14.992	0
	Variances
	EDAD	107.918	9.16	11.782	0
	EST	0.904	0.089	10.129	0
	ACTIFI	1.742	0.078	22.425	0
	PAIN	5.117	0.456	11.226	0
	PRISMREV	35.583	3.288	10.823	0
	ANX	1	0	999	999
	DEP	1	0	999	999
	LON	1	0	999	999
	Residual	Variances
	UCLA1	0.71	0.065	10.966	0
	UCLA2	0.624	0.063	9.956	0
	UCLA3	0.652	0.064	10.23	0
	UCLA4	0.589	0.057	10.339	0
	UCLA5	0.665	0.064	10.417	0
	UCLA6	0.519	0.058	8.946	0
	UCLA7	0.763	0.067	11.428	0
	UCLA8	0.832	0.262	3.173	0.002
	UCLA10	0.774	0.065	11.844	0
	HAD1I	0.369	0.04	9.148	0
	HAD3I	0.509	0.055	9.312	0
	HAD5I	0.692	0.075	9.28	0
	HAD7	0.373	0.034	10.958	0
	HAD11I	0.937	0.063	14.793	0
	HAD13I	0.489	0.055	8.832	0
	HAD2	0.599	0.06	10.027	0
	HAD4	0.271	0.042	6.512	0
	HAD6I	0.427	0.043	9.934	0
	HAD10I	0.774	0.07	11.07	0
	HAD12	0.632	0.07	9.016	0
	HAD14	0.738	0.068	10.771	0
R-SQUARE
	Observed	Two-Tailed
	Variable	Estimate	S.E.	Est./S.E.	P-Value
	UCLA1	0.391	0.053	7.318	0
	UCLA2	0.509	0.05	10.258	0
	UCLA3	0.479	0.05	9.623	0
	UCLA4	0.529	0.047	11.232	0
	UCLA5	0.453	0.054	8.458	0
	UCLA6	0.607	0.045	13.402	0
	UCLA7	0.378	0.052	7.195	0
	UCLA8	0.384	0.103	3.735	0
	UCLA10	0.362	0.051	7.031	0
	HAD1I	0.483	0.055	8.706	0
	HAD3I	0.541	0.052	10.405	0
	HAD5I	0.457	0.057	8.028	0
	HAD7	0.315	0.055	5.689	0
	HAD11I	0.158	0.045	3.544	0
	HAD13I	0.528	0.055	9.66	0
	HAD2	0.382	0.056	6.832	0
	HAD4	0.475	0.066	7.208	0
	HAD6I	0.384	0.056	6.804	0
	HAD10I	0.29	0.054	5.397	0
	HAD12	0.337	0.061	5.541	0
	HAD14	0.257	0.053	4.885	0
CONFIDENCE	INTERVALS	OF	MODEL	RESULTS
	Lower	0.005	0.025	0.05	Estimate	0.05	0.025	0.005
	ANX	BY
	HAD1I	1	1	1	1	1	1	1
	HAD3I	1.014	1.087	1.124	1.319	1.514	1.551	1.624
	HAD5I	1.02	1.087	1.122	1.301	1.48	1.515	1.582
	HAD7	0.491	0.542	0.569	0.705	0.842	0.868	0.919
	HAD11I	0.428	0.496	0.531	0.713	0.896	0.931	0.999
	HAD13I	0.954	1.027	1.064	1.259	1.455	1.492	1.565
	DEP	BY
	HAD2	1	1	1	1	1	1	1
	HAD4	0.641	0.682	0.703	0.813	0.923	0.944	0.985
	HAD6I	0.608	0.665	0.694	0.846	0.999	1.028	1.085
	HAD10I	0.649	0.714	0.748	0.922	1.097	1.13	1.196
	HAD12	0.655	0.72	0.754	0.93	1.107	1.14	1.206
	HAD14	0.568	0.63	0.662	0.829	0.995	1.027	1.089
	LON	BY
	UCLA1	1	1	1	1	1	1	1
	UCLA2	0.915	0.981	1.014	1.19	1.366	1.399	1.465
	UCLA3	0.889	0.95	0.982	1.146	1.309	1.341	1.402
	UCLA4	0.931	0.996	1.029	1.203	1.376	1.41	1.474
	UCLA5	0.821	0.887	0.921	1.098	1.275	1.308	1.375
	UCLA6	1.033	1.103	1.138	1.325	1.512	1.548	1.618
	UCLA7	0.731	0.797	0.83	1.007	1.183	1.217	1.283
	UCLA8	0.76	0.833	0.871	1.067	1.262	1.3	1.373
	UCLA10	0.699	0.766	0.801	0.98	1.16	1.194	1.262
	LON	WITH
	PRISMREV	-1.621	-1.465	-1.385	-0.967	-0.55	-0.47	-0.314
	PAIN	-0.462	-0.403	-0.373	-0.216	-0.059	-0.029	0.03
	ANX	-0.319	-0.297	-0.286	-0.227	-0.168	-0.157	-0.135
	DEP	-0.315	-0.293	-0.282	-0.222	-0.162	-0.151	-0.129
	EDAD	-0.334	-0.071	0.063	0.766	1.469	1.603	1.866
	EST	-0.079	-0.054	-0.041	0.027	0.095	0.108	0.133
	ACTIFI	-0.035	-0.001	0.016	0.107	0.197	0.214	0.248
	DEP	WITH
	ANX	0.155	0.175	0.185	0.238	0.291	0.301	0.321
	EDAD	-1.805	-1.553	-1.425	-0.753	-0.082	0.047	0.298
	EST	-0.127	-0.104	-0.092	-0.03	0.032	0.044	0.067
	ACTIFI	-0.34	-0.307	-0.289	-0.2	-0.11	-0.093	-0.059
	PAIN	0.093	0.148	0.176	0.323	0.47	0.498	0.553
	PRISMREV	0.828	0.993	1.077	1.517	1.957	2.041	2.206
	ANX	WITH
	PAIN	0.177	0.232	0.26	0.407	0.554	0.582	0.637
	PRISMREV	0.695	0.853	0.935	1.359	1.783	1.864	2.023
	EDAD	-2.226	-1.998	-1.881	-1.271	-0.662	-0.545	-0.316
	EST	-0.096	-0.073	-0.061	0	0.061	0.073	0.096
	ACTIFI	-0.235	-0.204	-0.188	-0.107	-0.025	-0.01	0.021
	PRISMREV	WITH
	PAIN	3.246	3.891	4.221	5.944	7.668	7.998	8.643
	EDAD	-8.052	-5.774	-4.608	1.478	7.564	8.729	11.007
	EST	-2.03	-1.755	-1.615	-0.882	-0.149	-0.008	0.266
	ACTIFI	-2.197	-1.922	-1.781	-1.045	-0.309	-0.168	0.107
	PAIN	WITH
	EDAD	-2.917	-2.167	-1.783	0.222	2.227	2.611	3.361
	EST	-0.713	-0.612	-0.56	-0.29	-0.02	0.032	0.133
	ACTIFI	-0.703	-0.603	-0.551	-0.283	-0.015	0.037	0.137
	Means
	EDAD	51.623	51.983	52.166	53.126	54.086	54.27	54.629
	EST	2.547	2.58	2.597	2.685	2.772	2.789	2.822
	ACTIFI	1.601	1.646	1.67	1.792	1.914	1.937	1.983
	PAIN	7.386	7.464	7.504	7.713	7.922	7.962	8.04
	PRISMREV	18.233	18.439	18.544	19.094	19.644	19.75	19.955
	Intercepts
	UCLA1	2.194	2.231	2.25	2.35	2.45	2.469	2.506
	UCLA2	2.256	2.295	2.315	2.42	2.524	2.544	2.583
	UCLA3	2.535	2.574	2.594	2.697	2.801	2.82	2.859
	UCLA4	2.097	2.136	2.155	2.259	2.362	2.382	2.421
	UCLA5	2.497	2.535	2.554	2.656	2.758	2.778	2.816
	UCLA6	2.351	2.391	2.411	2.517	2.624	2.644	2.684
	UCLA7	2.521	2.559	2.579	2.681	2.784	2.803	2.842
	UCLA8	2.586	2.626	2.646	2.754	2.861	2.882	2.922
	UCLA10	2.714	2.753	2.772	2.874	2.976	2.995	3.033
	HAD1I	1.427	1.456	1.471	1.549	1.627	1.642	1.671
	HAD3I	1.504	1.54	1.559	1.656	1.753	1.772	1.808
	HAD5I	1.502	1.541	1.561	1.666	1.77	1.79	1.829
	HAD7	1.515	1.54	1.553	1.621	1.69	1.703	1.728
	HAD11I	1.437	1.474	1.492	1.59	1.687	1.706	1.743
	HAD13I	1.405	1.44	1.458	1.552	1.646	1.664	1.699
	HAD2	0.76	0.794	0.811	0.902	0.993	1.011	1.045
	HAD4	0.568	0.593	0.605	0.672	0.738	0.751	0.776
	HAD6I	0.905	0.934	0.948	1.025	1.102	1.117	1.146
	HAD10I	0.811	0.847	0.866	0.962	1.059	1.077	1.113
	HAD12	0.767	0.801	0.818	0.909	0.999	1.016	1.05
	HAD14	0.695	0.729	0.747	0.839	0.931	0.949	0.983
	Variances
	EDAD	84.324	89.965	92.85	107.918	122.985	125.87	131.511
	EST	0.674	0.729	0.757	0.904	1.05	1.079	1.133
	ACTIFI	1.542	1.59	1.614	1.742	1.87	1.894	1.942
	PAIN	3.943	4.224	4.367	5.117	5.867	6.011	6.292
	PRISMREV	27.115	29.139	30.175	35.583	40.992	42.028	44.052
	ANX	0.215	0.246	0.262	0.345	0.428	0.444	0.475
	DEP	0.216	0.253	0.272	0.371	0.47	0.489	0.526
	LON	0.273	0.317	0.339	0.457	0.574	0.596	0.64
	Residual	Variances
	UCLA1	0.543	0.583	0.603	0.71	0.816	0.837	0.877
	UCLA2	0.462	0.501	0.521	0.624	0.727	0.747	0.785
	UCLA3	0.487	0.527	0.547	0.652	0.756	0.776	0.816
	UCLA4	0.443	0.478	0.496	0.589	0.683	0.701	0.736
	UCLA5	0.5	0.54	0.56	0.665	0.77	0.79	0.829
	UCLA6	0.369	0.405	0.423	0.519	0.614	0.632	0.668
	UCLA7	0.591	0.632	0.653	0.763	0.872	0.893	0.935
	UCLA8	0.157	0.318	0.401	0.832	1.263	1.346	1.508
	UCLA10	0.606	0.646	0.667	0.774	0.882	0.903	0.943
	HAD1I	0.265	0.29	0.303	0.369	0.436	0.449	0.473
	HAD3I	0.368	0.402	0.419	0.509	0.598	0.616	0.649
	HAD5I	0.5	0.546	0.57	0.692	0.815	0.838	0.884
	HAD7	0.285	0.306	0.317	0.373	0.429	0.439	0.46
	HAD11I	0.774	0.813	0.833	0.937	1.041	1.061	1.1
	HAD13I	0.346	0.38	0.398	0.489	0.58	0.597	0.631
	HAD2	0.445	0.482	0.501	0.599	0.698	0.717	0.753
	HAD4	0.164	0.189	0.203	0.271	0.34	0.353	0.378
	HAD6I	0.316	0.343	0.356	0.427	0.498	0.511	0.538
	HAD10I	0.594	0.637	0.659	0.774	0.889	0.911	0.954
	HAD12	0.451	0.494	0.516	0.632	0.747	0.769	0.812
	HAD14	0.561	0.603	0.625	0.738	0.85	0.872	0.914
CONFIDENCE	INTERVALS	OF	STANDARDIZED	MODEL	RESULTS
STDYX	Standardization
	Lower	0.005	0.025	0.05	Estimate	0.05	0.025	0.005			0.025
	ANX	BY
	HAD1I	0.592	0.617	0.629	0.695	0.761	0.773	0.798
	HAD3I	0.645	0.666	0.678	0.736	0.794	0.805	0.827
	HAD5I	0.568	0.594	0.607	0.676	0.746	0.759	0.785
	HAD7	0.434	0.465	0.48	0.561	0.643	0.658	0.689
	HAD11I	0.253	0.287	0.305	0.397	0.489	0.507	0.542
	HAD13I	0.63	0.653	0.665	0.727	0.789	0.801	0.824
	DEP	BY
	HAD2	0.502	0.53	0.544	0.618	0.693	0.707	0.735
	HAD4	0.566	0.596	0.611	0.689	0.768	0.783	0.812
	HAD6I	0.502	0.53	0.545	0.62	0.694	0.709	0.737
	HAD10I	0.41	0.441	0.456	0.538	0.62	0.636	0.667
	HAD12	0.446	0.478	0.494	0.581	0.667	0.683	0.716
	HAD14	0.373	0.405	0.421	0.507	0.592	0.608	0.64
	LON	BY
	UCLA1	0.516	0.542	0.555	0.626	0.696	0.709	0.736
	UCLA2	0.624	0.645	0.656	0.713	0.771	0.782	0.803
	UCLA3	0.6	0.622	0.633	0.692	0.751	0.763	0.785
	UCLA4	0.644	0.664	0.674	0.727	0.78	0.79	0.81
	UCLA5	0.571	0.595	0.608	0.673	0.738	0.751	0.775
	UCLA6	0.704	0.722	0.731	0.779	0.827	0.836	0.854
	UCLA7	0.505	0.531	0.544	0.615	0.685	0.698	0.725
	UCLA8	0.406	0.457	0.483	0.62	0.757	0.783	0.834
	UCLA10	0.491	0.518	0.531	0.601	0.672	0.685	0.712
	LON	WITH
	PRISMREV	-0.39	-0.354	-0.336	-0.24	-0.144	-0.126	-0.09
	PAIN	-0.302	-0.264	-0.244	-0.141	-0.039	-0.019	0.019
	ANX	-0.7	-0.669	-0.653	-0.572	-0.49	-0.474	-0.443
	DEP	-0.685	-0.65	-0.633	-0.539	-0.446	-0.428	-0.393
	EDAD	-0.044	-0.007	0.011	0.109	0.207	0.226	0.262
	EST	-0.124	-0.084	-0.064	0.042	0.148	0.168	0.208
	ACTIFI	-0.035	0.002	0.021	0.12	0.218	0.237	0.274
	DEP	WITH
	ANX	0.523	0.557	0.574	0.665	0.756	0.773	0.807
	EDAD	-0.279	-0.241	-0.221	-0.119	-0.017	0.003	0.041
	EST	-0.217	-0.177	-0.157	-0.051	0.055	0.075	0.115
	ACTIFI	-0.416	-0.376	-0.355	-0.248	-0.141	-0.121	-0.081
	PAIN	0.076	0.114	0.133	0.235	0.336	0.355	0.393
	PRISMREV	0.276	0.309	0.327	0.417	0.508	0.525	0.559
	ANX	WITH
	PAIN	0.155	0.192	0.21	0.307	0.403	0.422	0.458
	PRISMREV	0.243	0.278	0.295	0.388	0.48	0.498	0.532
	EDAD	-0.356	-0.321	-0.303	-0.208	-0.114	-0.096	-0.061
	EST	-0.172	-0.131	-0.11	0	0.11	0.131	0.172
	ACTIFI	-0.298	-0.26	-0.24	-0.138	-0.036	-0.016	0.022
	PRISMREV	WITH
	PAIN	0.29	0.326	0.344	0.441	0.537	0.555	0.591
	EDAD	-0.13	-0.093	-0.074	0.024	0.122	0.141	0.178
	EST	-0.346	-0.3	-0.277	-0.155	-0.034	-0.011	0.035
	ACTIFI	-0.274	-0.24	-0.223	-0.133	-0.043	-0.025	0.008
	PAIN	WITH
	EDAD	-0.124	-0.092	-0.076	0.009	0.095	0.111	0.143
	EST	-0.319	-0.275	-0.252	-0.135	-0.017	0.005	0.049
	ACTIFI	-0.235	-0.202	-0.184	-0.095	-0.005	0.012	0.046
	Means
	EDAD	4.509	4.654	4.728	5.114	5.5	5.574	5.719
	EST	2.518	2.591	2.629	2.824	3.019	3.057	3.13
	ACTIFI	1.192	1.232	1.252	1.358	1.463	1.483	1.523
	PAIN	2.916	3.034	3.094	3.41	3.725	3.785	3.903
	PRISMREV	2.712	2.829	2.888	3.201	3.513	3.573	3.69
	Intercepts
	UCLA1	2.009	2.049	2.069	2.176	2.283	2.303	2.343
	UCLA2	1.969	2.011	2.033	2.147	2.26	2.282	2.324
	UCLA3	2.185	2.239	2.267	2.412	2.556	2.584	2.638
	UCLA4	1.867	1.904	1.922	2.02	2.118	2.136	2.173
	UCLA5	2.19	2.243	2.269	2.41	2.55	2.577	2.629
	UCLA6	2.007	2.051	2.073	2.191	2.308	2.331	2.374
	UCLA7	2.192	2.247	2.275	2.422	2.569	2.597	2.652
	UCLA8	1.901	2.013	2.07	2.369	2.668	2.725	2.837
	UCLA10	2.342	2.406	2.439	2.609	2.779	2.812	2.875
	HAD1I	1.65	1.694	1.716	1.833	1.949	1.971	2.015
	HAD3I	1.375	1.422	1.447	1.573	1.699	1.723	1.771
	HAD5I	1.292	1.335	1.358	1.475	1.591	1.614	1.657
	HAD7	1.917	1.984	2.018	2.198	2.377	2.411	2.479
	HAD11I	1.341	1.381	1.401	1.507	1.613	1.634	1.673
	HAD13I	1.359	1.399	1.419	1.525	1.631	1.652	1.691
	HAD2	0.796	0.825	0.839	0.916	0.992	1.007	1.036
	HAD4	0.813	0.842	0.857	0.935	1.013	1.028	1.058
	HAD6I	1.081	1.117	1.136	1.232	1.328	1.346	1.382
	HAD10I	0.805	0.833	0.847	0.922	0.997	1.011	1.039
	HAD12	0.817	0.844	0.858	0.931	1.003	1.017	1.044
	HAD14	0.743	0.767	0.779	0.842	0.906	0.918	0.942
	Variances
	EDAD	1	1	1	1	1	1	1
	EST	1	1	1	1	1	1	1
	ACTIFI	1	1	1	1	1	1	1
	PAIN	1	1	1	1	1	1	1
	PRISMREV	1	1	1	1	1	1	1
	ANX	1	1	1	1	1	1	1
	DEP	1	1	1	1	1	1	1
	LON	1	1	1	1	1	1	1
	Residual	Variances
	UCLA1	0.471	0.504	0.521	0.609	0.697	0.713	0.746
	UCLA2	0.363	0.394	0.409	0.491	0.573	0.588	0.619
	UCLA3	0.393	0.423	0.439	0.521	0.603	0.618	0.649
	UCLA4	0.35	0.379	0.394	0.471	0.549	0.564	0.593
	UCLA5	0.409	0.442	0.459	0.547	0.635	0.652	0.685
	UCLA6	0.276	0.304	0.318	0.393	0.467	0.482	0.509
	UCLA7	0.487	0.519	0.536	0.622	0.709	0.725	0.757
	UCLA8	0.351	0.414	0.446	0.616	0.785	0.817	0.881
	UCLA10	0.506	0.537	0.554	0.638	0.723	0.739	0.771
	HAD1I	0.374	0.408	0.426	0.517	0.608	0.626	0.66
	HAD3I	0.325	0.357	0.373	0.459	0.544	0.561	0.593
	HAD5I	0.396	0.431	0.449	0.543	0.636	0.654	0.689
	HAD7	0.542	0.576	0.594	0.685	0.776	0.793	0.827
	HAD11I	0.728	0.755	0.769	0.842	0.915	0.929	0.957
	HAD13I	0.331	0.365	0.382	0.472	0.562	0.579	0.613
	HAD2	0.473	0.508	0.526	0.618	0.71	0.727	0.762
	HAD4	0.355	0.396	0.417	0.525	0.633	0.654	0.695
	HAD6I	0.471	0.506	0.523	0.616	0.709	0.727	0.761
	HAD10I	0.572	0.605	0.622	0.71	0.799	0.815	0.849
	HAD12	0.506	0.544	0.563	0.663	0.763	0.782	0.82
	HAD14	0.608	0.64	0.657	0.743	0.83	0.846	0.879
STDY	Standardization
	Lower	0.005	Lower	0.025	Lower	0.05	Estimate	Upper	0.05	Upper	0.025	Upper	0.005
	ANX	BY
	HAD1I	0.592	0.617	0.629	0.695	0.761	0.773	0.798
	HAD3I	0.645	0.666	0.678	0.736	0.794	0.805	0.827
	HAD5I	0.568	0.594	0.607	0.676	0.746	0.759	0.785
	HAD7	0.434	0.465	0.48	0.561	0.643	0.658	0.689
	HAD11I	0.253	0.287	0.305	0.397	0.489	0.507	0.542
	HAD13I	0.63	0.653	0.665	0.727	0.789	0.801	0.824
	DEP	BY
	HAD2	0.502	0.53	0.544	0.618	0.693	0.707	0.735
	HAD4	0.566	0.596	0.611	0.689	0.768	0.783	0.812
	HAD6I	0.502	0.53	0.545	0.62	0.694	0.709	0.737
	HAD10I	0.41	0.441	0.456	0.538	0.62	0.636	0.667
	HAD12	0.446	0.478	0.494	0.581	0.667	0.683	0.716
	HAD14	0.373	0.405	0.421	0.507	0.592	0.608	0.64
	LON	BY
	UCLA1	0.516	0.542	0.555	0.626	0.696	0.709	0.736
	UCLA2	0.624	0.645	0.656	0.713	0.771	0.782	0.803
	UCLA3	0.6	0.622	0.633	0.692	0.751	0.763	0.785
	UCLA4	0.644	0.664	0.674	0.727	0.78	0.79	0.81
	UCLA5	0.571	0.595	0.608	0.673	0.738	0.751	0.775
	UCLA6	0.704	0.722	0.731	0.779	0.827	0.836	0.854
	UCLA7	0.505	0.531	0.544	0.615	0.685	0.698	0.725
	UCLA8	0.406	0.457	0.483	0.62	0.757	0.783	0.834
	UCLA10	0.491	0.518	0.531	0.601	0.672	0.685	0.712
	LON	WITH
	PRISMREV	-0.39	-0.354	-0.336	-0.24	-0.144	-0.126	-0.09
	PAIN	-0.302	-0.264	-0.244	-0.141	-0.039	-0.019	0.019
	ANX	-0.7	-0.669	-0.653	-0.572	-0.49	-0.474	-0.443
	DEP	-0.685	-0.65	-0.633	-0.539	-0.446	-0.428	-0.393
	EDAD	-0.044	-0.007	0.011	0.109	0.207	0.226	0.262
	EST	-0.124	-0.084	-0.064	0.042	0.148	0.168	0.208
	ACTIFI	-0.035	0.002	0.021	0.12	0.218	0.237	0.274
	DEP	WITH
	ANX	0.523	0.557	0.574	0.665	0.756	0.773	0.807
	EDAD	-0.279	-0.241	-0.221	-0.119	-0.017	0.003	0.041
	EST	-0.217	-0.177	-0.157	-0.051	0.055	0.075	0.115
	ACTIFI	-0.416	-0.376	-0.355	-0.248	-0.141	-0.121	-0.081
	PAIN	0.076	0.114	0.133	0.235	0.336	0.355	0.393
	PRISMREV	0.276	0.309	0.327	0.417	0.508	0.525	0.559
	ANX	WITH
	PAIN	0.155	0.192	0.21	0.307	0.403	0.422	0.458
	PRISMREV	0.243	0.278	0.295	0.388	0.48	0.498	0.532
	EDAD	-0.356	-0.321	-0.303	-0.208	-0.114	-0.096	-0.061
	EST	-0.172	-0.131	-0.11	0	0.11	0.131	0.172
	ACTIFI	-0.298	-0.26	-0.24	-0.138	-0.036	-0.016	0.022
	PRISMREV	WITH
	PAIN	0.29	0.326	0.344	0.441	0.537	0.555	0.591
	EDAD	-0.13	-0.093	-0.074	0.024	0.122	0.141	0.178
	EST	-0.346	-0.3	-0.277	-0.155	-0.034	-0.011	0.035
	ACTIFI	-0.274	-0.24	-0.223	-0.133	-0.043	-0.025	0.008
	PAIN	WITH
	EDAD	-0.124	-0.092	-0.076	0.009	0.095	0.111	0.143
	EST	-0.319	-0.275	-0.252	-0.135	-0.017	0.005	0.049
	ACTIFI	-0.235	-0.202	-0.184	-0.095	-0.005	0.012	0.046
	Means
	EDAD	4.509	4.654	4.728	5.114	5.5	5.574	5.719
	EST	2.518	2.591	2.629	2.824	3.019	3.057	3.13
	ACTIFI	1.192	1.232	1.252	1.358	1.463	1.483	1.523
	PAIN	2.916	3.034	3.094	3.41	3.725	3.785	3.903
	PRISMREV	2.712	2.829	2.888	3.201	3.513	3.573	3.69
	Intercepts
	UCLA1	2.009	2.049	2.069	2.176	2.283	2.303	2.343
	UCLA2	1.969	2.011	2.033	2.147	2.26	2.282	2.324
	UCLA3	2.185	2.239	2.267	2.412	2.556	2.584	2.638
	UCLA4	1.867	1.904	1.922	2.02	2.118	2.136	2.173
	UCLA5	2.19	2.243	2.269	2.41	2.55	2.577	2.629
	UCLA6	2.007	2.051	2.073	2.191	2.308	2.331	2.374
	UCLA7	2.192	2.247	2.275	2.422	2.569	2.597	2.652
	UCLA8	1.901	2.013	2.07	2.369	2.668	2.725	2.837
	UCLA10	2.342	2.406	2.439	2.609	2.779	2.812	2.875
	HAD1I	1.65	1.694	1.716	1.833	1.949	1.971	2.015
	HAD3I	1.375	1.422	1.447	1.573	1.699	1.723	1.771
	HAD5I	1.292	1.335	1.358	1.475	1.591	1.614	1.657
	HAD7	1.917	1.984	2.018	2.198	2.377	2.411	2.479
	HAD11I	1.341	1.381	1.401	1.507	1.613	1.634	1.673
	HAD13I	1.359	1.399	1.419	1.525	1.631	1.652	1.691
	HAD2	0.796	0.825	0.839	0.916	0.992	1.007	1.036
	HAD4	0.813	0.842	0.857	0.935	1.013	1.028	1.058
	HAD6I	1.081	1.117	1.136	1.232	1.328	1.346	1.382
	HAD10I	0.805	0.833	0.847	0.922	0.997	1.011	1.039
	HAD12	0.817	0.844	0.858	0.931	1.003	1.017	1.044
	HAD14	0.743	0.767	0.779	0.842	0.906	0.918	0.942
	Variances
	EDAD	1	1	1	1	1	1	1
	EST	1	1	1	1	1	1	1
	ACTIFI	1	1	1	1	1	1	1
	PAIN	1	1	1	1	1	1	1
	PRISMREV	1	1	1	1	1	1	1
	ANX	1	1	1	1	1	1	1
	DEP	1	1	1	1	1	1	1
	LON	1	1	1	1	1	1	1
	Residual	Variances
	UCLA1	0.471	0.504	0.521	0.609	0.697	0.713	0.746
	UCLA2	0.363	0.394	0.409	0.491	0.573	0.588	0.619
	UCLA3	0.393	0.423	0.439	0.521	0.603	0.618	0.649
	UCLA4	0.35	0.379	0.394	0.471	0.549	0.564	0.593
	UCLA5	0.409	0.442	0.459	0.547	0.635	0.652	0.685
	UCLA6	0.276	0.304	0.318	0.393	0.467	0.482	0.509
	UCLA7	0.487	0.519	0.536	0.622	0.709	0.725	0.757
	UCLA8	0.351	0.414	0.446	0.616	0.785	0.817	0.881
	UCLA10	0.506	0.537	0.554	0.638	0.723	0.739	0.771
	HAD1I	0.374	0.408	0.426	0.517	0.608	0.626	0.66
	HAD3I	0.325	0.357	0.373	0.459	0.544	0.561	0.593
	HAD5I	0.396	0.431	0.449	0.543	0.636	0.654	0.689
	HAD7	0.542	0.576	0.594	0.685	0.776	0.793	0.827
	HAD11I	0.728	0.755	0.769	0.842	0.915	0.929	0.957
	HAD13I	0.331	0.365	0.382	0.472	0.562	0.579	0.613
	HAD2	0.473	0.508	0.526	0.618	0.71	0.727	0.762
	HAD4	0.355	0.396	0.417	0.525	0.633	0.654	0.695
	HAD6I	0.471	0.506	0.523	0.616	0.709	0.727	0.761
	HAD10I	0.572	0.605	0.622	0.71	0.799	0.815	0.849
	HAD12	0.506	0.544	0.563	0.663	0.763	0.782	0.82
	HAD14	0.608	0.64	0.657	0.743	0.83	0.846	0.879
STD	Standardization
	Lower	0.005	Lower	0.025	Lower	0.05	Estimate	Upper	0.05	Upper	0.025	Upper	0.005
	ANX	BY
	HAD1I	0.477	0.503	0.517	0.587	0.658	0.671	0.698
	HAD3I	0.651	0.681	0.696	0.775	0.853	0.869	0.898
	HAD5I	0.628	0.66	0.677	0.764	0.851	0.868	0.9
	HAD7	0.301	0.328	0.342	0.414	0.487	0.501	0.528
	HAD11I	0.262	0.299	0.319	0.419	0.519	0.539	0.576
	HAD13I	0.617	0.647	0.662	0.74	0.818	0.833	0.862
	DEP	BY
	HAD2	0.482	0.512	0.528	0.609	0.69	0.706	0.736
	HAD4	0.393	0.417	0.43	0.495	0.561	0.573	0.598
	HAD6I	0.401	0.428	0.442	0.516	0.589	0.603	0.63
	HAD10I	0.418	0.453	0.47	0.562	0.654	0.671	0.706
	HAD12	0.423	0.458	0.475	0.567	0.658	0.676	0.71
	HAD14	0.351	0.388	0.406	0.505	0.603	0.622	0.659
	LON	BY
	UCLA1	0.54	0.572	0.589	0.676	0.762	0.779	0.812
	UCLA2	0.684	0.713	0.727	0.804	0.881	0.896	0.924
	UCLA3	0.653	0.682	0.697	0.774	0.851	0.866	0.895
	UCLA4	0.695	0.723	0.738	0.813	0.888	0.903	0.931
	UCLA5	0.61	0.641	0.657	0.742	0.826	0.842	0.874
	UCLA6	0.786	0.812	0.825	0.896	0.966	0.979	1.005
	UCLA7	0.544	0.577	0.593	0.68	0.767	0.784	0.817
	UCLA8	0.574	0.609	0.627	0.721	0.815	0.833	0.868
	UCLA10	0.525	0.558	0.575	0.663	0.75	0.767	0.8
	LON	WITH
	PRISMREV	-2.36	-2.138	-2.025	-1.432	-0.838	-0.725	-0.503
	PAIN	-0.677	-0.591	-0.548	-0.32	-0.092	-0.048	0.037
	ANX	-0.7	-0.669	-0.653	-0.572	-0.49	-0.474	-0.443
	DEP	-0.685	-0.65	-0.633	-0.539	-0.446	-0.428	-0.393
	EDAD	-0.473	-0.089	0.108	1.134	2.159	2.356	2.74
	EST	-0.117	-0.08	-0.06	0.04	0.14	0.16	0.197
	ACTIFI	-0.047	0.002	0.027	0.158	0.289	0.314	0.363
	DEP	WITH
	ANX	0.523	0.557	0.574	0.665	0.756	0.773	0.807
	EDAD	-2.907	-2.508	-2.303	-1.236	-0.169	0.035	0.434
	EST	-0.207	-0.169	-0.15	-0.049	0.052	0.072	0.109
	ACTIFI	-0.551	-0.498	-0.47	-0.328	-0.185	-0.158	-0.105
	PAIN	0.164	0.252	0.296	0.531	0.765	0.809	0.897
	PRISMREV	1.535	1.763	1.88	2.49	3.1	3.217	3.445
	ANX	WITH
	PAIN	0.331	0.417	0.462	0.694	0.926	0.97	1.057
	PRISMREV	1.337	1.57	1.69	2.313	2.937	3.056	3.29
	EDAD	-3.741	-3.364	-3.171	-2.165	-1.158	-0.965	-0.588
	EST	-0.163	-0.124	-0.104	0	0.104	0.124	0.163
	ACTIFI	-0.394	-0.344	-0.318	-0.182	-0.047	-0.021	0.03
	PRISMREV	WITH
	PAIN	3.246	3.891	4.221	5.944	7.668	7.998	8.643
	EDAD	-8.052	-5.774	-4.608	1.478	7.564	8.729	11.007
	EST	-2.03	-1.755	-1.615	-0.882	-0.149	-0.008	0.266
	ACTIFI	-2.197	-1.922	-1.781	-1.045	-0.309	-0.168	0.107
	PAIN	WITH
	EDAD	-2.917	-2.167	-1.783	0.222	2.227	2.611	3.361
	EST	-0.713	-0.612	-0.56	-0.29	-0.02	0.032	0.133
	ACTIFI	-0.703	-0.603	-0.551	-0.283	-0.015	0.037	0.137
	Means
	EDAD	51.623	51.983	52.166	53.126	54.086	54.27	54.629
	EST	2.547	2.58	2.597	2.685	2.772	2.789	2.822
	ACTIFI	1.601	1.646	1.67	1.792	1.914	1.937	1.983
	PAIN	7.386	7.464	7.504	7.713	7.922	7.962	8.04
	PRISMREV	18.233	18.439	18.544	19.094	19.644	19.75	19.955
	Intercepts
	UCLA1	2.194	2.231	2.25	2.35	2.45	2.469	2.506
	UCLA2	2.256	2.295	2.315	2.42	2.524	2.544	2.583
	UCLA3	2.535	2.574	2.594	2.697	2.801	2.82	2.859
	UCLA4	2.097	2.136	2.155	2.259	2.362	2.382	2.421
	UCLA5	2.497	2.535	2.554	2.656	2.758	2.778	2.816
	UCLA6	2.351	2.391	2.411	2.517	2.624	2.644	2.684
	UCLA7	2.521	2.559	2.579	2.681	2.784	2.803	2.842
	UCLA8	2.586	2.626	2.646	2.754	2.861	2.882	2.922
	UCLA10	2.714	2.753	2.772	2.874	2.976	2.995	3.033
	HAD1I	1.427	1.456	1.471	1.549	1.627	1.642	1.671
	HAD3I	1.504	1.54	1.559	1.656	1.753	1.772	1.808
	HAD5I	1.502	1.541	1.561	1.666	1.77	1.79	1.829
	HAD7	1.515	1.54	1.553	1.621	1.69	1.703	1.728
	HAD11I	1.437	1.474	1.492	1.59	1.687	1.706	1.743
	HAD13I	1.405	1.44	1.458	1.552	1.646	1.664	1.699
	HAD2	0.76	0.794	0.811	0.902	0.993	1.011	1.045
	HAD4	0.568	0.593	0.605	0.672	0.738	0.751	0.776
	HAD6I	0.905	0.934	0.948	1.025	1.102	1.117	1.146
	HAD10I	0.811	0.847	0.866	0.962	1.059	1.077	1.113
	HAD12	0.767	0.801	0.818	0.909	0.999	1.016	1.05
	HAD14	0.695	0.729	0.747	0.839	0.931	0.949	0.983
	Variances
	EDAD	84.324	89.965	92.85	107.918	122.985	125.87	131.511
	EST	0.674	0.729	0.757	0.904	1.05	1.079	1.133
	ACTIFI	1.542	1.59	1.614	1.742	1.87	1.894	1.942
	PAIN	3.943	4.224	4.367	5.117	5.867	6.011	6.292
	PRISMREV	27.115	29.139	30.175	35.583	40.992	42.028	44.052
	ANX	1	1	1	1	1	1	1
	DEP	1	1	1	1	1	1	1
	LON	1	1	1	1	1	1	1
	Residual	Variances
	UCLA1	0.543	0.583	0.603	0.71	0.816	0.837	0.877
	UCLA2	0.462	0.501	0.521	0.624	0.727	0.747	0.785
	UCLA3	0.487	0.527	0.547	0.652	0.756	0.776	0.816
	UCLA4	0.443	0.478	0.496	0.589	0.683	0.701	0.736
	UCLA5	0.5	0.54	0.56	0.665	0.77	0.79	0.829
	UCLA6	0.369	0.405	0.423	0.519	0.614	0.632	0.668
	UCLA7	0.591	0.632	0.653	0.763	0.872	0.893	0.935
	UCLA8	0.157	0.318	0.401	0.832	1.263	1.346	1.508
	UCLA10	0.606	0.646	0.667	0.774	0.882	0.903	0.943
	HAD1I	0.265	0.29	0.303	0.369	0.436	0.449	0.473
	HAD3I	0.368	0.402	0.419	0.509	0.598	0.616	0.649
	HAD5I	0.5	0.546	0.57	0.692	0.815	0.838	0.884
	HAD7	0.285	0.306	0.317	0.373	0.429	0.439	0.46
	HAD11I	0.774	0.813	0.833	0.937	1.041	1.061	1.1
	HAD13I	0.346	0.38	0.398	0.489	0.58	0.597	0.631
	HAD2	0.445	0.482	0.501	0.599	0.698	0.717	0.753
	HAD4	0.164	0.189	0.203	0.271	0.34	0.353	0.378
	HAD6I	0.316	0.343	0.356	0.427	0.498	0.511	0.538
	HAD10I	0.594	0.637	0.659	0.774	0.889	0.911	0.954
	HAD12	0.451	0.494	0.516	0.632	0.747	0.769	0.812
	HAD14	0.561	0.603	0.625	0.738	0.85	0.872	0.914
RESIDUAL	OUTPUT
	ESTIMATED	MODEL	AND	RESIDUALS	(OBSERVED	-	ESTIMATED)
	Model	Estimated	Means
	UCLA1	UCLA2	UCLA3	EDAD	EST
	________	________	________	________	________
	2.35	2.42	2.697	53.126	2.685
	Model	Estimated	Means
	ACTIFI	UCLA4	UCLA5	UCLA6	UCLA7
	________	________	________	________	________
	1.792	2.259	2.656	2.517	2.681
	Model	Estimated	Means
	UCLA8	UCLA10	HAD1I	HAD3I	HAD5I
	________	________	________	________	________
	2.754	2.874	1.549	1.656	1.666
	Model	Estimated	Means
	HAD7	HAD11I	HAD13I	HAD2	HAD4
	________	________	________	________	________
	1.621	1.59	1.552	0.902	0.672
	Model	Estimated	Means
	HAD6I	HAD10I	HAD12	HAD14	PAIN
	________	________	________	________	________
	1.025	0.962	0.909	0.839	7.713
	Model	Estimated	Means
	PRISMREV
	________
	19.094
	Residuals	for	Means
	UCLA1	UCLA2	UCLA3	EDAD	EST
	________	________	________	________	________
	0	0	0	0	0
	Residuals	for	Means
	ACTIFI	UCLA4	UCLA5	UCLA6	UCLA7
	________	________	________	________	________
	0	0	0	0	0
	Residuals	for	Means
	UCLA8	UCLA10	HAD1I	HAD3I	HAD5I
	________	________	________	________	________
	0	0	0	0	0
	Residuals	for	Means
	HAD7	HAD11I	HAD13I	HAD2	HAD4
	________	________	________	________	________
	0	0	0	0	0
	Residuals	for	Means
	HAD6I	HAD10I	HAD12	HAD14	PAIN
	________	________	________	________	________
	0	0	0	0	0
	Residuals	for	Means
	PRISMREV
	________
	0
	Standardized	Residuals	(z-scores)	for	Means
	UCLA1	UCLA2	UCLA3	EDAD	EST
	________	________	________	________	________
	0	0	0	0	0
	Standardized	Residuals	(z-scores)	for	Means
	ACTIFI	UCLA4	UCLA5	UCLA6	UCLA7
	________	________	________	________	________
	0	0	0	0	0
	Standardized	Residuals	(z-scores)	for	Means
	UCLA8	UCLA10	HAD1I	HAD3I	HAD5I
	________	________	________	________	________
	0	0	0	0	0
	Standardized	Residuals	(z-scores)	for	Means
	HAD7	HAD11I	HAD13I	HAD2	HAD4
	________	________	________	________	________
	0	0	0	0	0
	Standardized	Residuals	(z-scores)	for	Means
	HAD6I	HAD10I	HAD12	HAD14	PAIN
	________	________	________	________	________
	0	0	0	0	0
	Standardized	Residuals	(z-scores)	for	Means
	PRISMREV
	________
	0
	Normalized	Residuals	for	Means
	UCLA1	UCLA2	UCLA3	EDAD	EST
	________	________	________	________	________
	0	0	0	0	0
	Normalized	Residuals	for	Means
	ACTIFI	UCLA4	UCLA5	UCLA6	UCLA7
	________	________	________	________	________
	0	0	0	0	0
	Normalized	Residuals	for	Means
	UCLA8	UCLA10	HAD1I	HAD3I	HAD5I
	________	________	________	________	________
	0	0	0	0	0
	Normalized	Residuals	for	Means
	HAD7	HAD11I	HAD13I	HAD2	HAD4
	________	________	________	________	________
	0	0	0	0	0
	Normalized	Residuals	for	Means
	HAD6I	HAD10I	HAD12	HAD14	PAIN
	________	________	________	________	________
	0	0	0	0	0
	Normalized	Residuals	for	Means
	PRISMREV
	________
	0
	Model	Estimated	Covariances
	UCLA1	UCLA2	UCLA3	EDAD	EST
	________	________	________	________	________
	UCLA1	1.167
	UCLA2	0.543	1.27
	UCLA3	0.523	0.623	1.251
	EDAD	0.766	0.912	0.878	107.918
	EST	0.027	0.032	0.031	0	0.904
	ACTIFI	0.107	0.127	0.122	0	0
	UCLA4	0.549	0.654	0.629	0.922	0.032
	UCLA5	0.501	0.597	0.574	0.841	0.03
	UCLA6	0.605	0.72	0.693	1.015	0.036
	UCLA7	0.46	0.547	0.527	0.771	0.027
	UCLA8	0.487	0.58	0.558	0.817	0.029
	UCLA10	0.448	0.533	0.513	0.751	0.026
	HAD1I	-0.227	-0.27	-0.26	-1.271	0
	HAD3I	-0.299	-0.356	-0.343	-1.677	0
	HAD5I	-0.295	-0.351	-0.338	-1.654	0
	HAD7	-0.16	-0.19	-0.183	-0.897	0
	HAD11I	-0.162	-0.193	-0.185	-0.907	0
	HAD13I	-0.286	-0.34	-0.327	-1.601	0
	HAD2	-0.222	-0.264	-0.254	-0.753	-0.03
	HAD4	-0.18	-0.215	-0.207	-0.612	-0.024
	HAD6I	-0.188	-0.224	-0.215	-0.638	-0.025
	HAD10I	-0.205	-0.244	-0.234	-0.695	-0.027
	HAD12	-0.206	-0.246	-0.237	-0.701	-0.028
	HAD14	-0.184	-0.219	-0.211	-0.624	-0.025
	PAIN	-0.216	-0.257	-0.248	0.222	-0.29
	PRISMREV	-0.967	-1.151	-1.108	1.478	-0.882
	Model	Estimated	Covariances
	ACTIFI	UCLA4	UCLA5	UCLA6	UCLA7
	________	________	________	________	________
	ACTIFI	1.742
	UCLA4	0.128	1.25
	UCLA5	0.117	0.603	1.215
	UCLA6	0.141	0.728	0.664	1.32
	UCLA7	0.107	0.553	0.505	0.609	1.226
	UCLA8	0.114	0.586	0.535	0.645	0.49
	UCLA10	0.105	0.539	0.491	0.593	0.451
	HAD1I	-0.107	-0.273	-0.249	-0.301	-0.228
	HAD3I	-0.141	-0.36	-0.328	-0.396	-0.301
	HAD5I	-0.139	-0.355	-0.324	-0.391	-0.297
	HAD7	-0.075	-0.192	-0.176	-0.212	-0.161
	HAD11I	-0.076	-0.195	-0.178	-0.214	-0.163
	HAD13I	-0.135	-0.344	-0.314	-0.379	-0.288
	HAD2	-0.2	-0.267	-0.244	-0.294	-0.223
	HAD4	-0.162	-0.217	-0.198	-0.239	-0.182
	HAD6I	-0.169	-0.226	-0.206	-0.249	-0.189
	HAD10I	-0.184	-0.246	-0.225	-0.271	-0.206
	HAD12	-0.186	-0.248	-0.227	-0.274	-0.208
	HAD14	-0.165	-0.221	-0.202	-0.244	-0.185
	PAIN	-0.283	-0.26	-0.237	-0.286	-0.218
	PRISMREV	-1.045	-1.164	-1.062	-1.282	-0.974
	Model	Estimated	Covariances
	UCLA8	UCLA10	HAD1I	HAD3I	HAD5I
	________	________	________	________	________
	UCLA8	1.352
	UCLA10	0.478	1.213
	HAD1I	-0.242	-0.222	0.714
	HAD3I	-0.319	-0.293	0.455	1.109
	HAD5I	-0.315	-0.289	0.449	0.592	1.276
	HAD7	-0.171	-0.157	0.243	0.321	0.316
	HAD11I	-0.173	-0.159	0.246	0.325	0.32
	HAD13I	-0.305	-0.28	0.434	0.573	0.565
	HAD2	-0.237	-0.218	0.238	0.314	0.309
	HAD4	-0.192	-0.177	0.193	0.255	0.252
	HAD6I	-0.2	-0.184	0.201	0.266	0.262
	HAD10I	-0.218	-0.201	0.219	0.289	0.285
	HAD12	-0.22	-0.202	0.221	0.292	0.288
	HAD14	-0.196	-0.18	0.197	0.26	0.256
	PAIN	-0.231	-0.212	0.407	0.537	0.53
	PRISMREV	-1.032	-0.949	1.359	1.792	1.768
	Model	Estimated	Covariances
	HAD7	HAD11I	HAD13I	HAD2	HAD4
	________	________	________	________	________
	HAD7	0.544
	HAD11I	0.174	1.113
	HAD13I	0.306	0.31	1.036
	HAD2	0.168	0.17	0.3	0.971
	HAD4	0.136	0.138	0.244	0.302	0.516
	HAD6I	0.142	0.144	0.254	0.314	0.255
	HAD10I	0.155	0.157	0.276	0.342	0.278
	HAD12	0.156	0.158	0.279	0.345	0.281
	HAD14	0.139	0.141	0.248	0.307	0.25
	PAIN	0.287	0.291	0.513	0.323	0.263
	PRISMREV	0.958	0.969	1.711	1.517	1.233
	Model	Estimated	Covariances
	HAD6I	HAD10I	HAD12	HAD14	PAIN
	________	________	________	________	________
	HAD6I	0.693
	HAD10I	0.29	1.089
	HAD12	0.292	0.318	0.953
	HAD14	0.26	0.284	0.286	0.992
	PAIN	0.274	0.298	0.301	0.268	5.117
	PRISMREV	1.284	1.399	1.411	1.257	5.944
	Model	Estimated	Covariances
	PRISMREV
	________
	PRISMREV	35.583
	Model	Estimated	Correlations
	UCLA1	UCLA2	UCLA3	EDAD	EST
	________	________	________	________	________
	UCLA1	1
	UCLA2	0.446	1
	UCLA3	0.433	0.494	1
	EDAD	0.068	0.078	0.076	1
	EST	0.026	0.03	0.029	0	1
	ACTIFI	0.075	0.085	0.083	0	0
	UCLA4	0.455	0.519	0.503	0.079	0.031
	UCLA5	0.421	0.48	0.466	0.073	0.028
	UCLA6	0.488	0.556	0.539	0.085	0.033
	UCLA7	0.385	0.438	0.425	0.067	0.026
	UCLA8	0.388	0.442	0.429	0.068	0.026
	UCLA10	0.376	0.429	0.416	0.066	0.025
	HAD1I	-0.248	-0.283	-0.275	-0.145	0
	HAD3I	-0.263	-0.3	-0.291	-0.153	0
	HAD5I	-0.242	-0.276	-0.268	-0.141	0
	HAD7	-0.201	-0.229	-0.222	-0.117	0
	HAD11I	-0.142	-0.162	-0.157	-0.083	0
	HAD13I	-0.26	-0.296	-0.288	-0.151	0
	HAD2	-0.209	-0.238	-0.231	-0.074	-0.032
	HAD4	-0.232	-0.265	-0.257	-0.082	-0.035
	HAD6I	-0.209	-0.238	-0.231	-0.074	-0.032
	HAD10I	-0.182	-0.207	-0.201	-0.064	-0.028
	HAD12	-0.196	-0.223	-0.217	-0.069	-0.03
	HAD14	-0.171	-0.195	-0.189	-0.06	-0.026
	PAIN	-0.088	-0.101	-0.098	0.009	-0.135
	PRISMREV	-0.15	-0.171	-0.166	0.024	-0.155
	Model	Estimated	Correlations
	ACTIFI	UCLA4	UCLA5	UCLA6	UCLA7
	________	________	________	________	________
	ACTIFI	1
	UCLA4	0.087	1
	UCLA5	0.081	0.489	1
	UCLA6	0.093	0.567	0.524	1
	UCLA7	0.074	0.447	0.414	0.479	1
	UCLA8	0.074	0.451	0.417	0.483	0.381
	UCLA10	0.072	0.437	0.405	0.469	0.37
	HAD1I	-0.096	-0.289	-0.267	-0.309	-0.244
	HAD3I	-0.102	-0.306	-0.283	-0.328	-0.258
	HAD5I	-0.093	-0.281	-0.26	-0.301	-0.238
	HAD7	-0.077	-0.233	-0.216	-0.25	-0.197
	HAD11I	-0.055	-0.165	-0.153	-0.177	-0.14
	HAD13I	-0.1	-0.302	-0.28	-0.324	-0.255
	HAD2	-0.154	-0.242	-0.224	-0.26	-0.205
	HAD4	-0.171	-0.27	-0.25	-0.29	-0.228
	HAD6I	-0.154	-0.243	-0.225	-0.26	-0.205
	HAD10I	-0.134	-0.211	-0.195	-0.226	-0.178
	HAD12	-0.144	-0.228	-0.211	-0.244	-0.192
	HAD14	-0.126	-0.199	-0.184	-0.213	-0.168
	PAIN	-0.095	-0.103	-0.095	-0.11	-0.087
	PRISMREV	-0.133	-0.174	-0.162	-0.187	-0.148
	Model	Estimated	Correlations
	UCLA8	UCLA10	HAD1I	HAD3I	HAD5I
	________	________	________	________	________
	UCLA8	1
	UCLA10	0.373	1
	HAD1I	-0.246	-0.239	1
	HAD3I	-0.261	-0.253	0.511	1
	HAD5I	-0.24	-0.233	0.47	0.498	1
	HAD7	-0.199	-0.193	0.39	0.413	0.38
	HAD11I	-0.141	-0.137	0.276	0.292	0.269
	HAD13I	-0.258	-0.25	0.505	0.535	0.492
	HAD2	-0.207	-0.201	0.286	0.302	0.278
	HAD4	-0.23	-0.223	0.318	0.337	0.31
	HAD6I	-0.207	-0.201	0.286	0.303	0.279
	HAD10I	-0.18	-0.175	0.249	0.263	0.242
	HAD12	-0.194	-0.188	0.268	0.284	0.261
	HAD14	-0.169	-0.164	0.234	0.248	0.228
	PAIN	-0.088	-0.085	0.213	0.226	0.207
	PRISMREV	-0.149	-0.144	0.269	0.285	0.262
	Model	Estimated	Correlations
	HAD7	HAD11I	HAD13I	HAD2	HAD4
	________	________	________	________	________
	HAD7	1
	HAD11I	0.223	1
	HAD13I	0.408	0.289	1
	HAD2	0.231	0.163	0.299	1
	HAD4	0.257	0.182	0.333	0.426	1
	HAD6I	0.231	0.164	0.299	0.383	0.427
	HAD10I	0.201	0.142	0.26	0.333	0.371
	HAD12	0.217	0.153	0.281	0.359	0.4
	HAD14	0.189	0.134	0.245	0.313	0.349
	PAIN	0.172	0.122	0.223	0.145	0.162
	PRISMREV	0.218	0.154	0.282	0.258	0.288
	Model	Estimated	Correlations
	HAD6I	HAD10I	HAD12	HAD14	PAIN
	________	________	________	________	________
	HAD6I	1
	HAD10I	0.334	1
	HAD12	0.36	0.313	1
	HAD14	0.314	0.273	0.294	1
	PAIN	0.145	0.126	0.136	0.119	1
	PRISMREV	0.259	0.225	0.242	0.211	0.441
	Model	Estimated	Correlations
	PRISMREV
	________
	PRISMREV	1
	Residuals	for	Covariances
	UCLA1	UCLA2	UCLA3	EDAD	EST
	________	________	________	________	________
	UCLA1	0.001
	UCLA2	-0.003	0.001
	UCLA3	0.062	-0.022	0.001
	EDAD	0.669	-0.261	0.23	-0.003
	EST	-0.043	0.015	0.066	2.74	0
	ACTIFI	0.042	0.023	0.001	0.102	-0.066
	UCLA4	0.016	0.001	-0.068	0.56	0.046
	UCLA5	0.013	-0.03	0.057	-0.318	0.086
	UCLA6	-0.017	0.063	0.05	-0.194	0.004
	UCLA7	-0.039	-0.032	-0.084	0.701	0.021
	UCLA8	-0.051	0.044	0.017	-0.026	-0.053
	UCLA10	-0.066	-0.004	-0.087	-0.268	-0.019
	HAD1I	-0.063	0.021	-0.085	0.114	-0.029
	HAD3I	-0.019	0.112	0.005	-0.04	0.002
	HAD5I	-0.159	-0.035	-0.069	-0.288	0.037
	HAD7	-0.149	-0.077	-0.039	-0.027	-0.047
	HAD11I	0.059	0.131	0.008	0.381	-0.133
	HAD13I	-0.005	0.14	-0.077	0.005	-0.075
	HAD2	-0.053	0.028	-0.044	-0.821	-0.055
	HAD4	-0.014	0.068	0.041	0.092	-0.004
	HAD6I	-0.051	-0.087	-0.093	0.382	-0.014
	HAD10I	-0.012	0.073	-0.032	-0.37	0.069
	HAD12	-0.017	-0.053	-0.066	0.917	0.043
	HAD14	-0.063	-0.013	-0.027	-1.343	-0.108
	PAIN	0.03	0.056	-0.006	-0.895	0.016
	PRISMREV	0.266	-0.06	-0.481	-2.735	0.077
	Residuals	for	Covariances
	ACTIFI	UCLA4	UCLA5	UCLA6	UCLA7
	________	________	________	________	________
	ACTIFI	0
	UCLA4	-0.027	0.001
	UCLA5	-0.009	0.044	0.001
	UCLA6	0.023	0.009	-0.048	0.002
	UCLA7	-0.111	0.034	-0.059	0.003	0.001
	UCLA8	0.122	-0.071	0.056	0.021	-0.045
	UCLA10	-0.099	0.056	0.039	-0.071	0.225
	HAD1I	0.023	0.014	-0.004	-0.005	-0.042
	HAD3I	0.016	0.032	0.04	0.051	-0.035
	HAD5I	-0.079	-0.041	-0.034	-0.023	0.004
	HAD7	-0.06	-0.044	-0.005	0.004	-0.067
	HAD11I	0.048	-0.005	-0.096	0.146	-0.072
	HAD13I	0.041	0.049	0.04	0.036	0.019
	HAD2	0.034	0.04	0.065	0.064	-0.019
	HAD4	0.047	0.053	0.123	0.043	-0.014
	HAD6I	-0.021	-0.068	-0.009	-0.054	-0.084
	HAD10I	-0.133	0.026	-0.006	0.07	-0.024
	HAD12	-0.019	-0.094	0.063	-0.054	-0.102
	HAD14	0.04	-0.049	0.02	0.056	-0.002
	PAIN	0.021	-0.177	-0.054	0.079	0.117
	PRISMREV	0.065	0.055	-0.142	0.248	-0.131
	Residuals	for	Covariances
	UCLA8	UCLA10	HAD1I	HAD3I	HAD5I
	________	________	________	________	________
	UCLA8	0.001
	UCLA10	0.015	0.001
	HAD1I	-0.002	-0.014	0
	HAD3I	-0.012	0.045	-0.004	0
	HAD5I	-0.115	0.08	0.044	-0.025	0
	HAD7	-0.077	-0.036	-0.004	-0.057	-0.001
	HAD11I	0.106	-0.016	0.02	-0.021	-0.038
	HAD13I	0.065	0.075	-0.028	0.109	-0.037
	HAD2	0.004	0.063	-0.042	-0.022	-0.052
	HAD4	0.036	0.025	-0.007	-0.024	-0.04
	HAD6I	-0.087	-0.093	-0.004	0.011	0.087
	HAD10I	0.036	0.067	0.044	0.032	0.109
	HAD12	-0.017	-0.046	-0.061	-0.068	-0.031
	HAD14	0.008	0.009	0.014	0.003	-0.011
	PAIN	0.053	-0.149	-0.01	-0.084	-0.023
	PRISMREV	0.062	-0.046	0.099	-0.151	-0.068
	Residuals	for	Covariances
	HAD7	HAD11I	HAD13I	HAD2	HAD4
	________	________	________	________	________
	HAD7	0
	HAD11I	-0.007	0
	HAD13I	-0.037	0.068	0
	HAD2	0.057	-0.084	-0.075	0.001
	HAD4	0.049	-0.049	-0.044	0.051	0.001
	HAD6I	0.104	0.043	0.007	0.004	-0.001
	HAD10I	0.083	0.09	0.041	-0.046	-0.013
	HAD12	0.049	-0.076	-0.02	-0.036	0.017
	HAD14	0.078	0.109	0.024	0.011	0.013
	PAIN	0.121	0.077	0.049	0.046	-0.038
	PRISMREV	0.622	0.13	-0.248	0.271	-0.08
	Residuals	for	Covariances
	HAD6I	HAD10I	HAD12	HAD14	PAIN
	________	________	________	________	________
	HAD6I	0.001
	HAD10I	-0.024	0.001
	HAD12	-0.028	0.066	0.001
	HAD14	-0.073	-0.003	0.027	0.001
	PAIN	0.144	-0.098	-0.084	0.02	-0.01
	PRISMREV	0.257	-0.413	-0.192	0.121	-0.041
	Residuals	for	Covariances
	PRISMREV
	________
	PRISMREV	-0.151
	Residuals	for	Correlations
	UCLA1	UCLA2	UCLA3	EDAD	EST
	________	________	________	________	________
	UCLA1	0
	UCLA2	-0.003	0
	UCLA3	0.051	-0.018	0
	EDAD	0.06	-0.022	0.02	0
	EST	-0.042	0.014	0.062	0.277	0
	ACTIFI	0.029	0.016	0.001	0.007	-0.052
	UCLA4	0.013	0	-0.055	0.048	0.043
	UCLA5	0.011	-0.024	0.045	-0.028	0.082
	UCLA6	-0.014	0.048	0.038	-0.016	0.004
	UCLA7	-0.033	-0.026	-0.068	0.061	0.02
	UCLA8	-0.041	0.033	0.013	-0.002	-0.048
	UCLA10	-0.056	-0.003	-0.071	-0.023	-0.018
	HAD1I	-0.069	0.022	-0.09	0.013	-0.036
	HAD3I	-0.016	0.095	0.005	-0.004	0.002
	HAD5I	-0.13	-0.028	-0.055	-0.025	0.034
	HAD7	-0.187	-0.092	-0.047	-0.004	-0.067
	HAD11I	0.052	0.11	0.006	0.035	-0.132
	HAD13I	-0.005	0.122	-0.067	0	-0.078
	HAD2	-0.05	0.025	-0.039	-0.08	-0.058
	HAD4	-0.018	0.085	0.051	0.012	-0.005
	HAD6I	-0.057	-0.092	-0.099	0.044	-0.018
	HAD10I	-0.011	0.062	-0.028	-0.034	0.07
	HAD12	-0.016	-0.048	-0.06	0.09	0.046
	HAD14	-0.058	-0.012	-0.024	-0.13	-0.114
	PAIN	0.012	0.022	-0.003	-0.038	0.007
	PRISMREV	0.041	-0.009	-0.072	-0.044	0.013
	Residuals	for	Correlations
	ACTIFI	UCLA4	UCLA5	UCLA6	UCLA7
	________	________	________	________	________
	ACTIFI	0
	UCLA4	-0.018	0
	UCLA5	-0.006	0.035	0
	UCLA6	0.015	0.006	-0.038	0
	UCLA7	-0.076	0.027	-0.049	0.002	0
	UCLA8	0.079	-0.055	0.043	0.015	-0.035
	UCLA10	-0.068	0.045	0.032	-0.056	0.184
	HAD1I	0.02	0.015	-0.004	-0.005	-0.044
	HAD3I	0.011	0.028	0.034	0.042	-0.03
	HAD5I	-0.053	-0.032	-0.027	-0.017	0.004
	HAD7	-0.062	-0.053	-0.006	0.005	-0.082
	HAD11I	0.034	-0.004	-0.082	0.12	-0.061
	HAD13I	0.031	0.044	0.036	0.031	0.017
	HAD2	0.026	0.036	0.06	0.057	-0.017
	HAD4	0.049	0.066	0.156	0.052	-0.018
	HAD6I	-0.019	-0.072	-0.01	-0.056	-0.09
	HAD10I	-0.096	0.022	-0.005	0.059	-0.02
	HAD12	-0.015	-0.086	0.058	-0.048	-0.094
	HAD14	0.031	-0.044	0.019	0.049	-0.001
	PAIN	0.007	-0.07	-0.022	0.03	0.047
	PRISMREV	0.008	0.008	-0.022	0.036	-0.02
	Residuals	for	Correlations
	UCLA8	UCLA10	HAD1I	HAD3I	HAD5I
	________	________	________	________	________
	UCLA8	0
	UCLA10	0.011	0
	HAD1I	-0.001	-0.015	0
	HAD3I	-0.009	0.039	-0.005	0
	HAD5I	-0.087	0.064	0.046	-0.021	0
	HAD7	-0.09	-0.044	-0.006	-0.073	-0.002
	HAD11I	0.087	-0.014	0.022	-0.019	-0.032
	HAD13I	0.055	0.067	-0.032	0.102	-0.032
	HAD2	0.004	0.058	-0.051	-0.022	-0.047
	HAD4	0.043	0.032	-0.012	-0.032	-0.049
	HAD6I	-0.089	-0.102	-0.006	0.013	0.093
	HAD10I	0.029	0.058	0.05	0.029	0.092
	HAD12	-0.015	-0.042	-0.074	-0.066	-0.029
	HAD14	0.007	0.008	0.017	0.003	-0.009
	PAIN	0.02	-0.06	-0.005	-0.035	-0.009
	PRISMREV	0.009	-0.007	0.02	-0.024	-0.01
	Residuals	for	Correlations
	HAD7	HAD11I	HAD13I	HAD2	HAD4
	________	________	________	________	________
	HAD7	0
	HAD11I	-0.009	0
	HAD13I	-0.05	0.063	0
	HAD2	0.078	-0.081	-0.075	0
	HAD4	0.091	-0.064	-0.06	0.072	0
	HAD6I	0.169	0.049	0.008	0.004	-0.002
	HAD10I	0.108	0.081	0.039	-0.045	-0.018
	HAD12	0.068	-0.073	-0.02	-0.037	0.024
	HAD14	0.106	0.104	0.023	0.011	0.017
	PAIN	0.073	0.033	0.022	0.021	-0.024
	PRISMREV	0.142	0.021	-0.04	0.047	-0.018
	Residuals	for	Correlations
	HAD6I	HAD10I	HAD12	HAD14	PAIN
	________	________	________	________	________
	HAD6I	0
	HAD10I	-0.028	0
	HAD12	-0.035	0.065	0
	HAD14	-0.088	-0.003	0.028	0
	PAIN	0.076	-0.041	-0.038	0.009	0
	PRISMREV	0.052	-0.066	-0.033	0.021	-0.002
	Residuals	for	Correlations
	PRISMREV
	________
	PRISMREV	0
	Standardized	Residuals	(z-scores)	for	Covariances
	UCLA1	UCLA2	UCLA3	EDAD	EST
	________	________	________	________	________
	UCLA1	0.618
	UCLA2	-0.067	0.301
	UCLA3	1.844	-0.564	0.239
	EDAD	1.784	-0.597	0.658	999
	EST	-1.064	0.354	1.953	4.873	0
	ACTIFI	0.693	0.425	0.015	0.141	-0.95
	UCLA4	0.44	0.033	-1.765	1.358	1.327
	UCLA5	0.368	-0.833	1.881	-0.725	2.933
	UCLA6	-0.447	2.713	2.318	-0.593	0.128
	UCLA7	-0.92	-0.837	-1.813	1.637	0.504
	UCLA8	-1.281	2.264	0.343	-0.071	-1.193
	UCLA10	-1.588	-0.095	-2.114	-0.599	-0.443
	HAD1I	-1.767	0.577	-2.264	0.419	-1.34
	HAD3I	-0.395	2.205	0.106	-0.139	0.072
	HAD5I	-3.182	-0.697	-1.404	-0.74	1.011
	HAD7	-4.442	-2.224	-1.148	-0.092	-1.5
	HAD11I	0.995	2.254	0.129	0.71	-2.767
	HAD13I	-0.119	2.936	-1.655	0.015	-2.631
	HAD2	-1.083	0.571	-0.865	-2.885	-1.461
	HAD4	-0.401	1.972	1.211	0.283	-0.173
	HAD6I	-1.354	-2.45	-2.583	1.195	-0.468
	HAD10I	-0.231	1.388	-0.582	-0.791	1.55
	HAD12	-0.352	-1.239	-1.474	2.125	1.294
	HAD14	-1.265	-0.279	-0.521	-3.029	-3.033
	PAIN	0.284	0.688	-0.076	999	999
	PRISMREV	0.969	-0.265	-2.159	999	999
	Standardized	Residuals	(z-scores)	for	Covariances
	ACTIFI	UCLA4	UCLA5	UCLA6	UCLA7
	________	________	________	________	________
	ACTIFI	0
	UCLA4	-0.51	0.456
	UCLA5	-0.151	1.887	0.286
	UCLA6	0.492	0.263	-1.285	0.475
	UCLA7	-1.753	1.26	-1.434	0.092	0.317
	UCLA8	2.028	-1.671	1.176	0.527	-0.812
	UCLA10	-1.568	2.81	1.188	-1.681	10.244
	HAD1I	0.566	0.387	-0.11	-0.156	-1.131
	HAD3I	0.349	0.631	0.826	1.078	-0.722
	HAD5I	-1.495	-0.806	-0.654	-0.446	0.084
	HAD7	-1.531	-1.236	-0.154	0.106	-1.809
	HAD11I	0.67	-0.095	-1.683	2.373	-1.189
	HAD13I	0.841	1.038	0.803	0.777	0.383
	HAD2	0.697	0.871	1.277	1.257	-0.372
	HAD4	1.328	1.622	3.479	1.364	-0.41
	HAD6I	-0.555	-2.124	-0.244	-1.652	-2.317
	HAD10I	-2.354	0.533	-0.114	1.286	-0.426
	HAD12	-0.39	-2.367	1.329	-1.311	-2.091
	HAD14	0.71	-1.148	0.379	1.123	-0.034
	PAIN	0.637	-1.949	-0.555	0.995	0.97
	PRISMREV	0.864	0.222	-0.643	0.964	-0.467
	Standardized	Residuals	(z-scores)	for	Covariances
	UCLA8	UCLA10	HAD1I	HAD3I	HAD5I
	________	________	________	________	________
	UCLA8	999
	UCLA10	0.391	0.335
	HAD1I	-0.038	-0.385	999
	HAD3I	-0.247	0.857	-0.253	999
	HAD5I	-1.817	1.485	999	-0.908	999
	HAD7	-1.387	-0.971	-0.218	-2.633	-0.059
	HAD11I	1.581	-0.271	0.832	-0.655	-0.831
	HAD13I	1.101	1.515	-1.706	999	-1.065
	HAD2	0.083	1.197	-1.28	-0.539	-1.121
	HAD4	0.966	0.739	-0.306	-0.887	-1.218
	HAD6I	-1.958	-2.325	-0.146	0.363	2.798
	HAD10I	0.614	1.158	1.193	0.837	2.521
	HAD12	-0.348	-0.874	-1.605	-1.524	-0.646
	HAD14	0.144	0.155	0.353	0.078	-0.212
	PAIN	0.294	-1.363	-0.182	-1.233	-0.249
	PRISMREV	0.127	-0.176	0.818	-0.934	-0.275
	Standardized	Residuals	(z-scores)	for	Covariances
	HAD7	HAD11I	HAD13I	HAD2	HAD4
	________	________	________	________	________
	HAD7	0.057
	HAD11I	-0.225	0.024
	HAD13I	-1.647	2.392	999
	HAD2	1.811	-1.606	-1.84	999
	HAD4	2.246	-1.383	-1.603	999	999
	HAD6I	4.051	1.065	0.219	0.166	-0.102
	HAD10I	2.359	1.619	0.988	-1.304	-0.583
	HAD12	1.576	-1.441	-0.486	-1.095	1.069
	HAD14	2.223	1.997	0.518	0.404	0.737
	PAIN	1.651	0.663	0.68	0.477	-0.612
	PRISMREV	3.518	0.466	-1.25	1.532	-0.678
	Standardized	Residuals	(z-scores)	for	Covariances
	HAD6I	HAD10I	HAD12	HAD14	PAIN
	________	________	________	________	________
	HAD6I	0.207
	HAD10I	-0.755	0.331
	HAD12	-0.93	2.298	999
	HAD14	-2.31	-0.056	0.712	0.126
	PAIN	2.25	-0.959	-0.991	0.239	999
	PRISMREV	1.53	-1.871	-0.976	0.744	999
	Standardized	Residuals	(z-scores)	for	Covariances
	PRISMREV
	________
	PRISMREV	999
	Normalized	Residuals	for	Covariances
	UCLA1	UCLA2	UCLA3	EDAD	EST
	________	________	________	________	________
	UCLA1	0.017
	UCLA2	-0.039	0.025
	UCLA3	0.939	-0.323	0.023
	EDAD	1.177	-0.392	0.385	0
	EST	-0.744	0.231	1.132	4.873	0
	ACTIFI	0.512	0.276	0.01	0.141	-0.95
	UCLA4	0.239	0.017	-1.02	0.848	0.76
	UCLA5	0.203	-0.436	0.843	-0.5	1.583
	UCLA6	-0.24	0.935	0.782	-0.3	0.068
	UCLA7	-0.58	-0.464	-1.183	1.145	0.353
	UCLA8	-0.758	0.674	0.218	-0.044	-0.848
	UCLA10	-1.01	-0.052	-1.266	-0.437	-0.321
	HAD1I	-1.249	0.394	-1.592	0.248	-0.668
	HAD3I	-0.295	1.665	0.078	-0.071	0.035
	HAD5I	-2.314	-0.5	-0.996	-0.454	0.604
	HAD7	-3.278	-1.602	-0.834	-0.067	-1.148
	HAD11I	0.886	1.939	0.112	0.636	-2.419
	HAD13I	-0.088	2.191	-1.213	0.008	-1.367
	HAD2	-0.87	0.438	-0.676	-1.65	-1.031
	HAD4	-0.31	1.464	0.898	0.199	-0.098
	HAD6I	-0.997	-1.625	-1.752	0.826	-0.322
	HAD10I	-0.19	1.094	-0.47	-0.616	1.226
	HAD12	-0.28	-0.88	-1.085	1.621	0.891
	HAD14	-1.031	-0.215	-0.421	-2.384	-2.266
	PAIN	0.209	0.404	-0.046	-0.781	0.105
	PRISMREV	0.712	-0.158	-1.289	-0.754	0.184
	Normalized	Residuals	for	Covariances
	ACTIFI	UCLA4	UCLA5	UCLA6	UCLA7
	________	________	________	________	________
	ACTIFI	0
	UCLA4	-0.323	0.025
	UCLA5	-0.106	0.692	0.022
	UCLA6	0.269	0.132	-0.697	0.032
	UCLA7	-1.337	0.522	-0.864	0.05	0.018
	UCLA8	1.446	-0.999	0.708	0.278	-0.567
	UCLA10	-1.209	0.888	0.583	-0.997	3.463
	HAD1I	0.354	0.268	-0.077	-0.104	-0.812
	HAD3I	0.202	0.477	0.623	0.766	-0.547
	HAD5I	-0.941	-0.578	-0.489	-0.312	0.063
	HAD7	-1.122	-0.901	-0.113	0.078	-1.391
	HAD11I	0.601	-0.08	-1.455	2.045	-1.055
	HAD13I	0.532	0.778	0.621	0.561	0.294
	HAD2	0.466	0.655	1.034	0.965	-0.3
	HAD4	0.851	1.169	2.742	0.943	-0.316
	HAD6I	-0.346	-1.327	-0.177	-1.009	-1.626
	HAD10I	-1.693	0.401	-0.092	1.004	-0.35
	HAD12	-0.268	-1.605	1.04	-0.879	-1.627
	HAD14	0.547	-0.835	0.314	0.856	-0.028
	PAIN	0.128	-1.203	-0.375	0.533	0.762
	PRISMREV	0.144	0.14	-0.392	0.592	-0.341
	Normalized	Residuals	for	Covariances
	UCLA8	UCLA10	HAD1I	HAD3I	HAD5I
	________	________	________	________	________
	UCLA8	0.005
	UCLA10	0.213	0.016
	HAD1I	-0.029	-0.285	0.003
	HAD3I	-0.181	0.686	-0.088	0.005
	HAD5I	-1.467	1.17	0.862	-0.385	0.004
	HAD7	-1.22	-0.776	-0.102	-1.258	-0.028
	HAD11I	1.43	-0.241	0.415	-0.335	-0.546
	HAD13I	0.89	1.206	-0.595	1.951	-0.562
	HAD2	0.068	0.997	-0.916	-0.399	-0.84
	HAD4	0.755	0.574	-0.206	-0.594	-0.866
	HAD6I	-1.512	-1.764	-0.097	0.231	1.702
	HAD10I	0.515	0.982	0.86	0.539	1.703
	HAD12	-0.268	-0.71	-1.247	-1.156	-0.501
	HAD14	0.122	0.131	0.276	0.057	-0.163
	PAIN	0.257	-1.03	-0.096	-0.626	-0.157
	PRISMREV	0.111	-0.125	0.349	-0.43	-0.168
	Normalized	Residuals	for	Covariances
	HAD7	HAD11I	HAD13I	HAD2	HAD4
	________	________	________	________	________
	HAD7	0.002
	HAD11I	-0.16	0.001
	HAD13I	-0.845	1.139	0.004
	HAD2	1.333	-1.394	-1.399	0.018
	HAD4	1.544	-1.145	-1.109	1.223	0.014
	HAD6I	2.798	0.882	0.147	0.083	-0.033
	HAD10I	1.791	1.397	0.69	-0.776	-0.299
	HAD12	1.184	-1.264	-0.36	-0.616	0.406
	HAD14	1.746	1.751	0.397	0.196	0.289
	PAIN	1.191	0.556	0.37	0.351	-0.409
	PRISMREV	2.259	0.372	-0.703	0.844	-0.335
	Normalized	Residuals	for	Covariances
	HAD6I	HAD10I	HAD12	HAD14	PAIN
	________	________	________	________	________
	HAD6I	0.015
	HAD10I	-0.482	0.013
	HAD12	-0.572	1.152	0.012
	HAD14	-1.474	-0.04	0.443	0.008
	PAIN	1.398	-0.74	-0.706	0.176	-0.023
	PRISMREV	0.884	-1.251	-0.61	0.405	-0.04
	Normalized	Residuals	for	Covariances
	PRISMREV
	________
	PRISMREV	-0.046
TECHNICAL	4	OUTPUT
	ESTIMATES	DERIVED	FROM	THE	MODEL
	ESTIMATED	MEANS	FOR	THE	LATENT	VARIABLES
	ANX	DEP	LON	EDAD	EST
	________	________	________	________	________
	0	0	0	53.126	2.685
	ESTIMATED	MEANS	FOR	THE	LATENT	VARIABLES
	ACTIFI	PAIN	PRISMREV
	________	________	________
	1.792	7.713	19.094
	S.E.	FOR	ESTIMATED	MEANS	FOR	THE	LATENT	VARIABLES
	ANX	DEP	LON	EDAD	EST
	________	________	________	________	________
	0	0	0	0.583	0.053
	S.E.	FOR	ESTIMATED	MEANS	FOR	THE	LATENT	VARIABLES
	ACTIFI	PAIN	PRISMREV
	________	________	________
	0.074	0.127	0.334
	EST./S.E.	FOR	ESTIMATED	MEANS	FOR	THE	LATENT	VARIABLES
	ANX	DEP	LON	EDAD	EST
	________	________	________	________	________
	0	0	0	91.054	50.281
	EST./S.E.	FOR	ESTIMATED	MEANS	FOR	THE	LATENT	VARIABLES
	ACTIFI	PAIN	PRISMREV
	________	________	________
	24.17	60.768	57.113
	TWO-TAILED	P-VALUE	FOR	ESTIMATED	MEANS	FOR	THE	LATENT	VARIABLES
	ANX	DEP	LON	EDAD	EST
	________	________	________	________	________
	1	1	1	0	0
	TWO-TAILED	P-VALUE	FOR	ESTIMATED	MEANS	FOR	THE	LATENT	VARIABLES
	ACTIFI	PAIN	PRISMREV
	________	________	________
	0	0	0
	ESTIMATED	COVARIANCE	MATRIX	FOR	THE	LATENT	VARIABLES
	ANX	DEP	LON	EDAD	EST
	________	________	________	________	________
	ANX	0.345
	DEP	0.238	0.371
	LON	-0.227	-0.222	0.457
	EDAD	-1.271	-0.753	0.766	107.918
	EST	0	-0.03	0.027	0	0.904
	ACTIFI	-0.107	-0.2	0.107	0	0
	PAIN	0.407	0.323	-0.216	0.222	-0.29
	PRISMREV	1.359	1.517	-0.967	1.478	-0.882
	ESTIMATED	COVARIANCE	MATRIX	FOR	THE	LATENT	VARIABLES
	ACTIFI	PAIN	PRISMREV
	________	________	________
	ACTIFI	1.742
	PAIN	-0.283	5.117
	PRISMREV	-1.045	5.944	35.583
	S.E.	FOR	ESTIMATED	COVARIANCE	MATRIX	FOR	THE	LATENT	VARIABLES
	ANX	DEP	LON	EDAD	EST
	________	________	________	________	________
	ANX	0.05
	DEP	0.032	0.06
	LON	0.036	0.036	0.071
	EDAD	0.371	0.408	0.427	9.16
	EST	0.037	0.038	0.041	0	0.089
	ACTIFI	0.05	0.055	0.055	0	0
	PAIN	0.089	0.089	0.096	1.219	0.164
	PRISMREV	0.258	0.267	0.254	3.7	0.446
	S.E.	FOR	ESTIMATED	COVARIANCE	MATRIX	FOR	THE	LATENT	VARIABLES
	ACTIFI	PAIN	PRISMREV
	________	________	________
	ACTIFI	0.078
	PAIN	0.163	0.456
	PRISMREV	0.447	1.048	3.288
	EST./S.E.	FOR	ESTIMATED	COVARIANCE	MATRIX	FOR	THE	LATENT	VARIABLES
	ANX	DEP	LON	EDAD	EST
	________	________	________	________	________
	ANX	6.84
	DEP	7.389	6.17
	LON	-6.338	-6.126	6.41
	EDAD	-3.43	-1.845	1.793	11.782
	EST	-0.001	-0.788	0.657	0	10.129
	ACTIFI	-2.159	-3.659	1.94	0	0
	PAIN	4.56	3.62	-2.263	0.182	-1.765
	PRISMREV	5.271	5.673	-3.813	0.399	-1.978
	EST./S.E.	FOR	ESTIMATED	COVARIANCE	MATRIX	FOR	THE	LATENT	VARIABLES
	ACTIFI	PAIN	PRISMREV
	________	________	________
	ACTIFI	22.425
	PAIN	-1.735	11.226
	PRISMREV	-2.336	5.674	10.823
	TWO-TAILED	P-VALUE	FOR	ESTIMATED	COVARIANCE	MATRIX	FOR	THE	LATENT	VARIABLES
	ANX	DEP	LON	EDAD	EST
	________	________	________	________	________
	ANX	0
	DEP	0	0
	LON	0	0	0
	EDAD	0.001	0.065	0.073	0
	EST	0.999	0.431	0.511	1	0
[truncated: 88 more rows]
